# Supplementary material for: Lipoprofiling Assessed by NMR Spectroscopy in Patients with Acute Coronary Syndromes: Is There a Need for Fasting Prior to Sampling?
Source: Diagnostics (Basel). 2022 Jul 10;12(7):1675. doi: 10.3390/diagnostics12071675 (PMC9319954; doi:10.3390/diagnostics12071675)
Supplement: Supplementary file 1 [file diagnostics-12-01675-s001.zip]

Archive with 3 entries (3 files):
- Supplementary-1.pdf
- Supplementary-2-Table-S1.xlsx
- Supplementary-3-Table-S2.xlsx
