# Supplementary material for: Lipoprofiling Assessed by NMR Spectroscopy in Patients with Acute Coronary Syndromes: Is There a Need for Fasting Prior to Sampling?
Source: Diagnostics (Basel). 2022 Jul 10;12(7):1675. doi: 10.3390/diagnostics12071675 (PMC9319954; doi:10.3390/diagnostics12071675)
Supplement: Supplementary file 1 [file diagnostics-12-01675-s001.zip › Supplementary-2-Table-S1.xlsx]

## Sheet: Table S1
Table S1. NMR RESULTS
				1	2	3	4	5	6	7	8	9	10	11	12	13	14	15	16	17	18	19	20	21	22	23	24	25	26	27	28	29	30	31	32	33	34	35	36	37	38	39	40	41	42	43	44	45	46
METABOLITE/LIPOPARAMETER	ABBREVIATION	UNITS/GROUP		CONTROL	CONTROL	CONTROL	CONTROL	CONTROL	CONTROL	CONTROL	CONTROL	CONTROL	CONTROL	CONTROL	CONTROL	CONTROL	CONTROL	CONTROL	CONTROL	CONTROL	CONTROL	CONTROL	CONTROL	CONTROL	CONTROL	CONTROL	CONTROL	CONTROL	CONTROL	CONTROL	CONTROL	CONTROL	CARDIO	CARDIO	CARDIO	CARDIO	CARDIO	CARDIO	CARDIO	CARDIO	CARDIO	CARDIO	CARDIO	CARDIO	CARDIO	CARDIO	CARDIO	CARDIO	CARDIO
		NMR Sample File		N1-1	N1-2	N2-1	N2-2	N3-1	N3-2	N4-1	N4-2	N5-1	N5-2	N6-1	N7-1	N8-1	N9-1	N10-1	N11-1	N12-1	N13-1	N14-1	N15-1	N16-1	N17-1	N18-1	N19-1	N20-1	N21-1	N22-1	N23-1	N24-1	C1-1	C2-1	C3-1	C4-1	C5-1	C6-1	C7-1	C8-1	C9-1	C10-1	C11-1	C12-1	C13-1	C14-1	C15-1	C16-1	C17-1
METABOLITE	ABBREVIATION	UNITS
Alanine FASTING (Ala)	Ala FASTING	mmol/L		0.29	0.355	0.5	0.41	0.35	0.39	0.42	0.32	0.5	0.535	0.32	0.4	0.46	0.42	0.42	0.64	0.63	0.52	0.63	0.37	0.405	0.55	0.47	0.37	0.435	0.405	0.365	0.625	0.43	0.66	0.61	0.66	0.485	0.485	0.46	0.545	0.6	0.57	0.33	0.525	0.686667	0.38	0.296667	0.39	0.4	0.67
Alanine POSTPRANDIAL (Ala)	Ala POSTPRANDIAL	mmol/L		0.43	0.365	0.405	0.49	0.29	0.445	0.42	0.4	0.505	0.56	0.435	0.56	0.53	0.34	0.67	0.64	0.565	0.55	0.61	0.32	0.495	0.49	0.4	0.49	0.456667	0.423333	0.395	0.516667	0.525	0.565	0.51	0.54	0.465	0.47	0.38	0.49	0.605	0.483333	0.29	0.515	0.5	0.28	0.345	0.35	0.45	0.51
Creatinine FASTING (Crn)	Crn FASTING	mmol/L		0.08	0.07	0.06	0.06	0.075	0.105	0.07	0.09	0.08	0.08	0.08	0.075	0.09	0.06	0.1	0.08	0.12	0.05	0.11	0.08	0.08	0.08	0.0766667	0.065	0.085	0.08	0.09	0.075	0.065	0.095	0.12	0.115	0.405	0.215	0.165	0.14	0.135	0.145	0.155	0.095	0.1	0.07	0.0733333	0.05	0.1	0.105
Creatinine POSTPRANDIAL (Crn)	Crn POSTPRANDIAL	mmol/L		0.06	0.055	0.07	0.08	0.075	0.09	0.06	0.08	0.065	0.085	0.085	0.075	0.09	0.06	0.09	0.07	0.115	0.06	0.08	0.07	0.075	0.07	0.065	0.07	0.0633333	0.0966667	0.08	0.0766667	0.075	0.0975	0.12	0.11	0.425	0.21	0.17	0.13	0.145	0.143333	0.146667	0.105	0.09	0.19	0.075	0.05	0.11	0.09
Glutamine FASTING (Glut)	Glut FASTING	mmol/L		0.84	0.84	0.775	0.875	0.81	0.79	0.87	0.8	0.77	0.81	0.735	0.74	0.94	0.78	0.75	0.79	1	0.78	0.83	0.85	0.63	0.675	0.74	0.685	0.805	0.865	0.66	0.795	0.675	0.83	0.685	0.67	0.805	0.605	0.7	0.495	0.55	0.625	0.56	0.58	0.443333	0.39	0.42	0.433333	0.67	0.805
Glutamine POSTPRANDIAL (Glut)	Glut POSTPRANDIAL	mmol/L		0.79	0.785	1.15	0.925	0.95	0.855	1	0.81	0.7	0.8	0.815	0.835	0.78	0.74	0.78	0.67	0.8	0.76	0.86	0.76	0.595	0.585	0.725	0.745	0.813333	0.976667	0.68	0.873333	0.64	0.7575	0.73	0.67	0.675	0.6	0.6	0.48	0.54	0.616667	0.433333	0.425	0.35	0.44	0.53	0.465	0.68	0.64
Glycine FASTING (Gly)	Gly FASTING	mmol/L		0.22	0.27	0.345	0.335	0.255	0.27	0.345	0.29	0.345	0.4	0.215	0.32	0.3	0.35	0.36	0.36	0.4	0.39	0.26	0.34	0.305	0.375	0.313333	0.21	0.315	0.325	0.215	0.31	0.27	0.57	0.255	0.275	0.42	0.38	0.26	0.195	0.305	0.21	0.17	0.31	0.273333	0.18	0.256667	0.15	0.415	0.33
Glycine POSTPRANDIAL (Gly)	Gly POSTPRANDIAL	mmol/L		0.28	0.27	0.42	0.395	0.325	0.285	0.35	0.25	0.35	0.415	0.265	0.34	0.31	0.295	0.39	0.32	0.35	0.41	0.41	0.33	0.34	0.315	0.3	0.305	0.256667	0.293333	0.205	0.203333	0.3	0.4975	0.26	0.25	0.335	0.33	0.24	0.19	0.325	0.21	0.11	0.29	0.21	0.22	0.17	0.165	0.465	0.17
Histidine FASTING (His)	His FASTING	mmol/L		0.09	0.085	0.08	0.08	0.08	0.1	0.1	0.12	0.04	0.08	0.07	0.075	0.09	0.08	0.07	0.08	0.1	0.07	0.08	0.09	0.07	0.12	0.09	0.085	0.095	0.09	0.025	0.085	0.07	0.085	0.06	0.07	0.11	0.055	0.06	0.07	0.07	0.06	0.055	0.06	0.1	0.075	0.0766667	0.1	0.055	0.09
Histidine POSTPRANDIAL (His)	His POSTPRANDIAL	mmol/L		0.09	0.08	0.05	0.085	0.105	0.085	0.09	0.1	0.08	0.075	0.07	0.075	0.1	0.085	0.09	0.07	0.135	0.06	0.11	0.09	0.07	0.125	0.075	0.095	0.1	0.12	0.06	0.1	0.08	0.07	0.065	0.065	0.09	0.075	0.07	0.11	0.1	0.06	0.07	0.08	0.12	0.06	0.065	0.09	0.08	0.07
Isoleucine FASTING (i-Leu)	i-Leu FASTING	mmol/L		0.06	0.05	0.035	0.035	0.065	0.05	0.045	0.04	0.095	0.045	0.045	0.035	0.09	0.05	0.03	0.04	0.07	0.03	0.07	0.04	0.035	0.05	0.08	0.055	0.07	0.06	0.095	0.07	0.05	0.11	0.035	0.105	0.105	0.05	0.07	0.06	0.045	0.095	0.07	0.05	0.0633333	0.06	0.03	0.0633333	0.035	0.08
Isoleucine POSTPRANDIAL (i-Leu)	i-Leu POSTPRANDIAL	mmol/L		0.05	0.05	0.07	0.045	0.1	0.06	0.05	0.05	0.11	0.055	0.075	0.045	0.06	0.06	0.07	0.06	0.05	0.04	0.05	0.05	0.045	0.045	0.055	0.075	0.05	0.0966667	0.06	0.0733333	0.085	0.075	0.015	0.075	0.045	0.05	0.03	0.045	0.05	0.05	0.0833333	0.05	0.04	0.05	0.05	0.06	0.035	0.065
Leucine FASTING (Leu)	Leu FASTING	mmol/L		0.11	0.085	0.065	0.075	0.11	0.095	0.095	0.1	0.13	0.11	0.075	0.085	0.14	0.16	0.09	0.08	0.12	0.09	0.09	0.08	0.075	0.135	0.146667	0.13	0.14	0.13	0.14	0.115	0.11	0.2	0.09	0.16	0.14	0.085	0.165	0.095	0.09	0.155	0.085	0.125	0.14	0.12	0.0833333	0.166667	0.055	0.145
Leucine POSTPRANDIAL (Leu)	Leu POSTPRANDIAL	mmol/L		0.09	0.07	0.105	0.07	0.115	0.11	0.08	0.07	0.165	0.09	0.135	0.095	0.11	0.125	0.18	0.11	0.11	0.07	0.09	0.13	0.1	0.09	0.14	0.17	0.1	0.163333	0.11	0.126667	0.15	0.14	0.06	0.09	0.08	0.085	0.09	0.105	0.08	0.113333	0.146667	0.12	0.09	0.116667	0.075	0.13	0.07	0.105
Phenylalanine FASTING (Phe)	Phe FASTING	mmol/L		0.05	0.04	0.03	0.04	0.04	0.035	0.065	0.05	0.04	0.045	0.035	0.015	0.06	0.06	0.06	0.06	0.08	0.05	0.05	0.07	0.045	0.065	0.0633333	0.045	0.065	0.055	0.075	0.06	0.015	0.085	0.08	0.08	0.065	0.095	0.105	0.105	0.115	0.095	0.065	0.075	0.0966667	0.06	0.0633333	0.0566667	0.07	0.07
Phenylalanine POSTPRANDIAL (Phe)	Phe POSTPRANDIAL	mmol/L		0.05	0.04	0.06	0.035	0.02	0.04	0.06	0.05	0.045	0.035	0.045	0.035	0.05	0.06	0.1	0.07	0.08	0.06	0.05	0.06	0.06	0.055	0.06	0.085	0.0433333	0.0666667	0.07	0.05	0.05	0.0825	0.065	0.07	0.05	0.09	0.06	0.11	0.105	0.0566667	0.07	0.06	0.1	0.0566667	0.045	0.055	0.085	0.06
Tyrosine FASTING (Tyr)	Tyr FASTING	mmol/L		0.06	0.05	0.035	0.04	0.075	0.05	0.045	0.04	0.08	0.065	0.05	0.04	0.05	0.04	0.05	0.05	0.07	0.04	0.05	0.04	0.04	0.04	0.07	0.055	0.05	0.05	0.06	0.08	0.04	0.075	0.06	0.075	0.045	0.04	0.075	0.075	0.075	0.085	0.055	0.065	0.0666667	0.07	0.0366667	0.05	0.06	0.075
Tyrosine POSTPRANDIAL (Tyr)	Tyr POSTPRANDIAL	mmol/L		0.06	0.045	0.075	0.04	0.06	0.05	0.1	0.06	0.075	0.05	0.065	0.055	0.04	0.04	0.08	0.05	0.06	0.04	0.06	0.04	0.05	0.035	0.06	0.06	0.0466667	0.0566667	0.05	0.07	0.06	0.07	0.05	0.06	0.03	0.045	0.04	0.065	0.075	0.0466667	0.0533333	0.05	0.05	0.0566667	0.055	0.05	0.065	0.06
Valine FASTING (Val)	Val FASTING	mmol/L		0.2	0.215	0.18	0.25	0.32	0.275	0.21	0.16	0.31	0.29	0.22	0.215	0.28	0.28	0.23	0.2	0.28	0.2	0.28	0.21	0.18	0.2	0.33	0.25	0.31	0.23	0.32	0.285	0.21	0.325	0.195	0.375	0.27	0.225	0.335	0.205	0.2	0.315	0.265	0.29	0.256667	0.325	0.176667	0.283333	0.165	0.3
Valine POSTPRANDIAL (Val)	Val POSTPRANDIAL	mmol/L		0.2	0.215	0.275	0.22	0.31	0.265	0.19	0.21	0.355	0.245	0.265	0.265	0.21	0.23	0.28	0.25	0.255	0.18	0.27	0.19	0.175	0.19	0.265	0.28	0.246667	0.256667	0.29	0.256667	0.265	0.315	0.195	0.275	0.205	0.22	0.26	0.215	0.205	0.25	0.296667	0.29	0.22	0.293333	0.2	0.27	0.175	0.245
Acetic acid FASTING (Ac)	Ac FASTING	mmol/L		0.02	0.02	0.045	0.03	0.045	0.045	0.19	0.03	0.03	0.025	0.035	0.03	0.09	0.08	0.07	0.07	0.06	0.06	0.08	0.07	0.065	0.05	0.0366667	0.065	0.05	0.045	0.04	0.03	0.04	0.05	0.05	0.05	0.055	0.05	0.045	0.045	0.05	0.05	0.09	0.07	0.07	0.08	0.0833333	0.126667	0.075	0.085
Acetic acid POSTPRANDIAL (Ac)	Ac POSTPRANDIAL	mmol/L		0.02	0.02	0.48	0.28	0.87	0.575	0.29	0.18	0.025	0.03	0.095	0.02	0.08	0.065	0.07	0.07	0.055	0.07	0.06	0.08	0.05	0.055	0.035	0.04	0.0433333	0.0466667	0.04	0.0466667	0.045	0.055	0.055	0.045	0.05	0.045	0.07	0.05	0.055	0.0533333	0.0933333	0.07	0.07	0.13	0.085	0.08	0.085	0.08
Citric acid FASTING (Cit)	Cit FASTING	mmol/L		0.13	0.155	0.14	0.155	0.16	0.145	0.19	0.2	0.175	0.185	0.16	0.185	0.12	0.14	0.13	0.18	0.17	0.13	0.12	0.15	0.205	0.16	0.13	0.095	0.15	0.16	0.12	0.135	0.115	0.13	0.165	0.14	0.15	0.17	0.175	0.165	0.145	0.2	0.095	0.09	0.11	0.09	0.123333	0.106667	0.21	0.185
Citric acid POSTPRANDIAL (Cit)	Cit POSTPRANDIAL	mmol/L		0.17	0.145	0.215	0.16	0.2	0.185	0.21	0.25	0.2	0.155	0.16	0.165	0.14	0.12	0.14	0.15	0.095	0.18	0.12	0.21	0.24	0.155	0.155	0.13	0.156667	0.183333	0.13	0.116667	0.115	0.0925	0.13	0.1	0.06	0.16	0.18	0.175	0.16	0.166667	0.12	0.145	0.19	0.0866667	0.135	0.11	0.245	0.18
Formic acid FASTING (For)	For FASTING	mmol/L		0.08	0.04	0.12	0.05	0.105	0.045	0.145	0.06	0.105	0.035	0.045	0.035	0.04	0.04	0.03	0.02	0.02	0.03	0.04	0.03	0.03	0.03	0.0233333	0.03	0.035	0.03	0.025	0.03	0.015	0.04	0.02	0.035	0.02	0.03	0.015	0.03	0.04	0.04	0.05	0.035	0.0466667	0.05	0.0366667	0.17	0.04	0.03
Formic acid POSTPRANDIAL (For)	For POSTPRANDIAL	mmol/L		0.03	0.035	0.035	0.045	0.045	0.045	0.03	0.05	0.035	0.04	0.04	0.035	0.04	0.03	0.04	0.04	0.03	0.04	0.03	0.04	0.035	0.02	0.035	0.04	0.0233333	0.03	0.025	0.0266667	0.03	0.04	0.025	0.035	0.05	0.03	0.04	0.035	0.04	0.0366667	0.0433333	0.035	0.05	0.05	0.04	0.035	0.03	0.04
Lactic acid FASTING (Lac)	Lac FASTING	mmol/L		1	1.15	2.75	1.2	0.815	1.5	1.25	0.71	1.55	1.85	1.045	1.7	2	2.6	2.4	2.8	2.8	2.4	2.3	1.9	3	3.9	2.56667	2.55	2.7	2.5	2.25	2.95	1.35	3.3	4.35	3.9	2.25	5.5	3.5	4.9	3.75	3.4	1.85	2	5.8	2.55	2.63333	3.83333	1.95	3.5
Lactic acid POSTPRANDIAL (Lac)	Lac POSTPRANDIAL	mmol/L		1.8	1.05	2.05	1.5	1.55	1.7	1.8	1.8	1.4	1.55	1.35	2.15	4.2	2.35	4	3.4	5	2.8	3.8	2.8	4.95	3.25	2.3	4.15	2.13333	1.13	2.45	1.23333	2.35	3.325	2.55	2.55	1.9	5.35	2.9	3.85	4.2	2.86667	3.63333	3.5	4	1.53333	2.35	2.1	3.9	2.4
Pyruvic acid FASTING (Pyr)	Pyr FASTING	mmol/L		0.05	0.095	0.125	0.085	0.045	0.11	0.075	0.09	0.095	0.165	0.09	0.12	0.08	0.09	0.11	0.14	0.11	0.09	0.09	0.07	0.11	0.16	0.07	0.085	0.085	0.07	0.08	0.08	0.07	0.145	0.27	0.225	0.06	0.185	0.135	0.195	0.1	0.175	0.065	0.165	0.21	0.15	0.08	0.15	0.135	0.195
Pyruvic acid POSTPRANDIAL (Pyr)	Pyr POSTPRANDIAL	mmol/L		0.14	0.095	0.095	0.085	0.085	0.105	0.1	0.12	0.125	0.15	0.105	0.105	0.13	0.09	0.15	0.16	0.135	0.16	0.08	0.07	0.25	0.18	0.1	0.18	0.113333	0.08	0.11	0.103333	0.08	0.1125	0.13	0.1	0.05	0.15	0.11	0.15	0.09	0.14	0.0733333	0.145	0.29	0.0733333	0.185	0.11	0.12	0.155
Glucose FASTING (Gluc)	Gluc FASTING	mmol/L		5.4	5.1	5.7	4.75	5.9	6.1	5	5.2	6.45	6.9	5.25	5.1	6.7	4.7	4.8	4.7	5.4	4.4	5.1	4.9	4.1	4.9	5.46667	5.15	5.1	5.15	5.05	4.75	5.2	5.55	11	6.45	7.85	4.6	7.45	5	9	11	7.85	9.8	6.4	17.5	4.3	13	6.4	7.55
Glucose POSTPRANDIAL (Gluc)	Gluc POSTPRANDIAL	mmol/L		5.5	4.55	3.75	3.1	4.95	5.7	4.8	6.1	6	6.95	5.5	5.45	3.4	5.5	3.9	4.2	4.15	7.6	3.4	7.2	2.65	6.3	5.9	7.95	5.03333	6.7	3.7	8.06667	3.8	5.825	4	5.45	3.6	4	6.8	4.9	6.65	6.93333	6.43333	9.15	6.1	17.3333	7.55	17	6.45	10
LIPOPROTEINS	ABBREVIATION	UNITS
Main Parameters, Triglycerides, TG	TPTG FASTING	mg/dL		70.55	85.45	88.66	82.13	255.875	120.53	64.56	49.25	170.87	184.52	94.845	117.285	55.59	80.83	56.14	107.63	48.49	49.23	28.82	40.37	50.37	137.285	71.1033	65.035	49.84	48.8	41.86	50.12	46.84	69.225	126.85	230.465	109.575	97.615	145.065	128.405	102.545	145.475	120.965	165.72	123.403	111.025	70.4167	75.74	91.945	92.145
Main Parameters, Triglycerides, TG	TPTG POSTPRANDIAL	mg/dL		218.18	150.51	184.465	181.05	237.285	261.345	69.03	93.07	315.71	241.515	176.735	144.75	56.18	98.755	66.24	122.09	43.99	93.81	32.74	49.23	56.815	175.595	107.79	75.395	59.3367	56.4933	51.44	54.0133	90.265	86.98	128.745	256.275	120.735	96.805	52.23	148.035	99.345	118.95	111.823	141.985	155.14	122.93	52.445	123.92	97.895	157.51
Main Parameters, Cholesterol, Chol	TPCH FASTING	mg/dL		164.98	167.84	274.2	273.76	234.98	258.495	157.845	171.4	200.155	177.265	248.205	276.85	184.24	198.57	222.34	206.26	149.87	143.97	121.54	161.02	186.08	199.12	171.367	175.84	162.27	186.185	129.6	203.15	173.77	185.575	136.27	306.615	130.365	171.435	121.895	242.835	136.36	97.06	189.46	208.57	353.34	175.425	275.84	207.53	109.37	144.42
Main Parameters, Cholesterol, Chol	TPCH POSTPRANDIAL	mg/dL		171.78	162.815	268.28	270.465	229.5	238.295	167.11	165.41	213.615	179.605	257.485	273.22	171.41	194.79	234.4	198.43	141.09	144.08	125.09	159.06	182.29	195.365	170.1	181.86	156.89	180.953	122.705	204.593	174.29	185.912	151.18	321.915	142.99	160.88	116.07	253.835	140.575	114.567	185.127	210.685	334.9	176.613	301.46	193.335	119.62	125.03
Main Parameters, LDL Cholesterol, LDL-Chol	LDCH FASTING	mg/dL		80.18	81.17	156.145	163.82	116.82	134.595	88.12	94.43	105.88	90.6	154.12	156.9	99.1	121.76	131.61	121.18	61.09	67.66	75.57	69.86	111.98	106.865	99.4533	97.24	83.82	114.18	67.315	105.29	99.96	116.765	70.865	190.485	63.765	97.045	38.48	150.255	66.145	27.33	103.355	115.925	215.64	94.25	176.513	124.877	50.525	69.4
Main Parameters, LDL Cholesterol, LDL-Chol	LDCH POSTPRANDIAL	mg/dL		71.91	75.965	152.7	160.275	107.645	113.975	93.69	85.17	101.245	92.55	149.865	155.75	96.3	117.965	138.39	112.77	62.325	62.21	73.78	69.92	110.585	109.435	100.39	102.995	80.9533	113.493	65.905	108.453	94.925	113.885	80.125	200.57	70.62	90.65	43.72	157.44	69.23	41.0033	98.3567	109.3	197.08	97.1767	209.325	109.3	55.565	54.625
Main Parameters, HDL Cholesterol, HDL-Chol	HDCH FASTING	mg/dL		74.64	69.85	89.11	84.655	51.48	65.35	59.145	67.31	64.395	51.235	68.045	83.805	67.1	57.43	80.32	58.7	69.42	68.31	58.09	80.17	70.04	63.87	49.6933	59.975	68.295	63.67	50.525	85.955	64.315	48.41	31.78	39.99	31.17	49.365	44.485	52.54	55.725	39.34	59.21	56.155	69.5967	49.485	71.9767	53.1667	45.135	57.895
Main Parameters, HDL Cholesterol, HDL-Chol	HDCH POSTPRANDIAL	mg/dL		81.27	67.705	86.48	85.695	57.41	67.36	62.27	66.28	68.73	50.745	72.145	82.17	64.83	56.815	82.66	55.06	64.86	66.33	60.7	77	69.045	65.445	49.13	63.22	65.8767	63.8733	48.86	88.08	64.01	45.5325	34.33	39.24	33.48	46.41	44.66	54.93	56.135	45.3367	57.6567	56.225	64.37	51.3667	77.06	47.575	48.645	48.78
Main Parameters, Apo-A1, Apo-A1	TPA1 FASTING	mg/dL		159.97	157.945	200.125	189.2	164.08	179.99	136.445	150.1	151.225	125.8	170.865	204.59	168.66	145.57	165.67	149.17	168.4	151.11	127.67	170.8	152.69	177.39	128.293	156.385	153.75	147.91	123.42	193.13	157.895	115.96	104.83	124.535	107.02	113.095	118.61	128.295	126.16	116.645	139.72	139.68	176.953	132.04	165.223	134.49	110.585	143.31
Main Parameters, Apo-A1, Apo-A1	TPA1 POSTPRANDIAL	mg/dL		169.38	158.275	195.115	186.48	168.03	172.98	142.76	148.87	159.515	128.555	176.56	202.72	158.16	143.435	168.85	144.71	155.265	154.98	129	165.8	148.35	180.245	128.71	158.755	150.867	144.3	118.68	190.897	157.5	116.803	111.685	134.225	116.115	109.15	108.51	133.5	126.13	129.077	138.913	140.765	171.8	137.21	175.2	128.775	116.885	138.475
Main Parameters, Apo-A2, Apo-A2	TPA2 FASTING	mg/dL		31.85	35.785	35.34	36.48	29.225	32.445	28.115	32.07	33.245	29.48	33.35	43.25	40.38	36.41	32.6	35.36	38.27	30.27	31.35	33.37	31.405	37.715	29.5933	35.56	31.03	33.755	30.755	36.775	35.5	24.535	21.61	24.6	19.31	22.81	25.44	31.09	21.23	24.495	22.475	32.905	38.3633	26.65	33.93	27.28	20.335	27.815
Main Parameters, Apo-A2, Apo-A2	TPA2 POSTPRANDIAL	mg/dL		29.87	32.79	32.215	31.01	31.93	26.67	29.09	28.48	36.73	27.835	32.475	40.72	37.05	34.785	34.18	33.47	35.255	29.05	33.02	32.36	31.79	37.64	29.81	37.595	30.38	33.2367	28.72	37.09	34.605	23.995	24.42	26.19	20.745	20.215	25.75	32.065	21.755	29.5933	20.72	33.49	35.83	26.8967	35.715	25.295	22.37	22.55
Main Parameters, Apo-B100, Apo-B100	TPAB FASTING	mg/dL		56.48	54.815	96.095	101.48	94.37	105.14	58.26	61.14	80.985	72.885	102.995	102.93	67.7	80.83	79.89	79.8	37.56	42.52	46.41	45.37	70.745	94.265	72.4933	68.205	52.335	70.715	46.825	65.245	61.935	95.155	68.475	165.805	71.24	92.9	51.155	119.925	63.325	40.97	96.67	99.775	163.183	88.79	117.297	100.477	65.84	58.1
Main Parameters, Apo-B100, Apo-B100	TPAB POSTPRANDIAL	mg/dL		61.26	54.05	88.465	104.05	87.56	89.57	55.43	55.86	82.925	74.815	98.97	100.285	62.82	80.04	84.52	79.94	39.02	43.07	45.33	47.41	69.485	95.385	73.56	72.255	50.6733	71.2533	45.665	65.3133	60.475	91.9025	72.865	171.565	72.205	88.395	51.46	122.955	65.21	46.07	91.8167	96.165	151.59	91.7833	131.745	97.545	68.91	51.83
Calculated Figures, LDL Cholesterol / HDL Cholesterol, LDL-Chol/HDL-Chol	LDHD FASTING	-/-		1.07	1.165	1.75	1.935	2.27	2.06	1.49	1.4	1.64	1.77	2.265	1.87	1.48	2.12	1.64	2.06	0.88	0.99	1.3	0.87	1.6	1.67	2.00333	1.625	1.225	1.795	1.335	1.225	1.555	2.41	2.23	4.765	2.045	1.965	0.865	2.86	1.185	0.695	1.745	2.065	3.09667	1.905	2.45	2.35	1.115	1.2
Calculated Figures, LDL Cholesterol / HDL Cholesterol, LDL-Chol/HDL-Chol	LDHD POSTPRANDIAL	-/-		0.88	1.12	1.765	1.87	1.875	1.69	1.5	1.29	1.475	1.825	2.075	1.895	1.49	2.075	1.67	2.05	0.96	0.94	1.22	0.91	1.6	1.675	2.045	1.625	1.22667	1.78	1.35	1.23333	1.485	2.5	2.335	5.11	2.11	1.955	0.98	2.865	1.235	0.906667	1.70667	1.945	3.06	1.89333	2.715	2.295	1.14	1.12
Calculated Figures, Apo-A1 / Apo-B100, Apo-B100/Apo-A1	ABA1 FASTING	-/-		0.35	0.35	0.48	0.535	0.575	0.585	0.425	0.41	0.54	0.58	0.605	0.505	0.4	0.56	0.48	0.53	0.22	0.28	0.36	0.27	0.46	0.53	0.563333	0.435	0.345	0.475	0.38	0.335	0.39	0.82	0.655	1.33	0.665	0.825	0.43	0.935	0.5	0.355	0.695	0.715	0.923333	0.675	0.71	0.746667	0.6	0.405
Calculated Figures, Apo-A1 / Apo-B100, Apo-B100/Apo-A1	ABA1 POSTPRANDIAL	-/-		0.36	0.34	0.45	0.56	0.52	0.52	0.39	0.38	0.52	0.58	0.56	0.495	0.4	0.56	0.5	0.55	0.25	0.28	0.35	0.29	0.47	0.53	0.57	0.455	0.336667	0.493333	0.385	0.343333	0.385	0.7875	0.65	1.28	0.62	0.81	0.47	0.92	0.52	0.356667	0.66	0.68	0.88	0.67	0.75	0.76	0.59	0.375
Calculated Figures, Total ApoB Particle Number, Total Particle Number	TBPN FASTING	nmol/L		1026.92	996.71	1747.26	1845.16	1715.96	1911.69	1059.34	1111.68	1472.53	1325.23	1872.74	1871.59	1231.01	1469.73	1452.69	1450.97	682.87	773.15	843.8	825.04	1286.3	1713.97	1318.17	1240.11	951.64	1285.83	851.365	1186.28	1126.17	1730.09	1245.1	3014.77	1295.26	1689.18	930.05	2180.51	1151.39	745.005	1757.72	1814.2	2967.08	1614.44	2132.74	1826.97	1197.12	1056.38
Calculated Figures, Total ApoB Particle Number, Total Particle Number	TBPN POSTPRANDIAL	nmol/L		1113.8	982.82	1608.53	1891.96	1592.14	1628.63	1007.78	1015.6	1507.74	1360.3	1799.56	1823.47	1142.15	1455.33	1536.74	1453.57	709.47	783.09	824.13	861.99	1263.36	1734.41	1337.51	1313.76	921.41	1295.54	830.29	1187.55	1099.66	1671.01	1324.88	3119.56	1312.93	1607.28	935.73	2235.63	1185.66	837.68	1669.49	1748.49	2756.26	1668.84	2395.5	1773.63	1252.94	942.47
Calculated Figures, VLDL Particle Number, VLDL Particle Number	VLPN FASTING	nmol/L		62.76	78.84	95.655	97.545	252.425	175.24	63.455	58.21	158.745	184.59	117.225	128.265	57.41	99.45	40.19	122.3	36.92	56.2	42.76	33.71	51.46	170.255	97.6233	79.365	45.365	54.645	50.685	28.13	59.03	101.705	183.08	362.18	206.55	167.225	197.635	190.695	127.64	180.615	204.465	264.995	189.753	193.55	86.88	115.667	146.495	128.54
Calculated Figures, VLDL Particle Number, VLDL Particle Number	VLPN POSTPRANDIAL	nmol/L		121.66	107.165	143.25	143.32	219.59	195.75	49.18	82.22	222.635	213.21	149.6	143.755	58.19	98.7	60.69	139.7	40.375	77.14	40.35	43.04	55.47	146.05	107.55	64.73	55.04	49.5167	53.17	29.33	81.35	130.265	202.105	387.64	209.905	159.125	87.78	210.445	128.53	174.693	169.907	238.825	246.5	192.58	22.48	191.685	157.595	149.32
Calculated Figures, IDL Particle Number, IDL Particle Number	IDPN FASTING	nmol/L		11.15	20.545	62.015	75.115	105.35	123.525	18.23	24.61	74.105	95.345	84.61	48.905	79.99	75.56	35.44	62.53	18.8	16.02	7.08	29.61	41.635	109.045	88.9433	77.505	26.675	46.865	37.315	34.025	34.28	108.515	54.1	138.505	92.02	123.49	42.65	113.815	73.59	66.735	136.785	151.065	225.77	152.655	98.87	126.003	72.275	58.515
Calculated Figures, IDL Particle Number, IDL Particle Number	IDPN POSTPRANDIAL	nmol/L		29.62	13.335	51.905	89.835	126.295	106.21	21.62	22.6	108.105	89.7	97.965	49.125	43.26	66.825	51.19	60.54	6.195	28	8.58	31.88	33.125	104.86	67.27	70.155	18.9167	33.1567	20.57	17.4533	36.565	113.6	71.275	156.39	111.715	108.245	66.37	113.345	86.77	99.7667	122.577	159.57	185.46	134.35	102.2	104.53	85.64	51.955
Calculated Figures, LDL Particle Number, LDL Particle Number	LDPN FASTING	nmol/L		969.2	917.165	1584.9	1684.49	1328.71	1527.99	973.19	1021.27	1241.04	1075.43	1714.14	1661.12	1165.57	1324.14	1404.56	1239.08	645.42	718.14	698.89	808.39	1229.7	1375.9	1144.18	1049.17	897.23	1177.49	769.275	1122.3	1036.97	1561.19	962.565	2515.39	904.4	1458.13	624.31	1891.26	1004.56	421.11	1367.23	1413.91	2478.13	1316.64	1873.98	1480.43	956.005	821.975
Calculated Figures, LDL Particle Number, LDL Particle Number	LDPN POSTPRANDIAL	nmol/L		917.79	871.545	1424.33	1673.83	1237.82	1206.2	970.18	921.8	1168.76	1088.37	1561.47	1601.66	1099.15	1302.45	1448.35	1201.77	680.46	678.02	702.42	810.67	1209.98	1424.88	1178.84	1151.22	870.283	1193.97	746.6	1143.24	956.845	1472.05	1023.45	2599.11	932.13	1382.11	698.26	1908.76	1035.14	519.463	1324.55	1341.99	2286.89	1388.04	2303.78	1399.13	993.06	682.005
Calculated Figures, LDL-1 Particle Number, LDL-1 Particle Number	L1PN FASTING	nmol/L		188.59	175.085	336.755	356.685	238.575	386.64	164.415	185.36	232.785	204.865	311.6	338.52	197.4	244.72	237.98	251	115.72	131.37	14.99	167.27	196.665	207.72	215.06	184.52	182.53	192.98	110.1	226.665	169.41	223.47	163.895	234.31	167.705	243.965	149.385	288.745	202.785	130.97	266.05	160.105	498.933	180.965	328.523	317.727	252.675	131.015
Calculated Figures, LDL-1 Particle Number, LDL-1 Particle Number	L1PN POSTPRANDIAL	nmol/L		239.12	163.595	248.145	334.69	269.295	365.68	186.52	204.85	227.67	205.88	304.79	298.475	154.74	233.55	215.74	236.57	93.695	140.22	39.84	150.1	176.63	220.65	192.645	192.285	161.673	156.193	92.38	175.823	150.685	240.702	181.34	243.715	181.04	253.075	270.63	293.805	194.795	142.98	274.25	179.64	415.36	230.087	408.82	271.94	251.915	128.815
Calculated Figures, LDL-2 Particle Number, LDL-2 Particle Number	L2PN FASTING	nmol/L		213.23	182.15	328.905	323.04	214.7	190.955	204.085	199.11	203.215	158.895	273.055	288.37	173.58	248.45	284.31	238.18	49.07	156.59	147.66	146.13	256.325	135.695	158.96	131.715	206.75	244.58	98.99	212.725	185.44	196.885	108.705	164.14	86.96	176.52	44.735	201.965	211.855	76.875	218.325	136.7	322.003	137.71	293.457	249.97	226.135	127.53
Calculated Figures, LDL-2 Particle Number, LDL-2 Particle Number	L2PN POSTPRANDIAL	nmol/L		323.13	205.77	311.8	468.56	161.605	285.415	251.73	264.69	214.28	187.35	302.34	310.755	196.83	251.655	294.28	218.48	71.3	154.48	169.26	143.18	266.585	159.52	168.745	144.12	200.123	243.993	109.55	212.123	175.82	210.93	129.005	147.18	89.52	183.29	100.89	248.585	209.455	91.71	217.07	126.965	264.53	179.677	371.49	222.38	234.655	129.425
Calculated Figures, LDL-3 Particle Number, LDL-3 Particle Number	L3PN FASTING	nmol/L		151.64	159.355	312.795	333.105	263.23	236.75	168.525	174.55	180.605	198.025	336.6	340.08	197.77	258.55	247.65	259.07	95.06	121.49	109.18	99.57	225.725	139.57	169.5	159.005	155.15	215.51	91.285	188.99	192.545	166.685	128.735	260.235	98.71	154.505	12.39	318.895	128.865	25.025	173.96	144.025	444.657	169.305	361.363	253.803	130.955	104.225
Calculated Figures, LDL-3 Particle Number, LDL-3 Particle Number	L3PN POSTPRANDIAL	nmol/L		128.52	144.71	369.66	371.28	213.01	208.065	187.31	185.89	150.795	202.65	311.76	334.16	188.64	243.09	236.24	228.64	112.375	107.36	97.58	94.34	214.345	175.55	186.855	167.72	157.67	199.427	101.94	178.487	187.665	213.44	163.835	308.6	131.865	153.155	90.23	352.06	135.185	66.95	189.683	161.5	432.41	194.793	467.54	237.875	136.495	92.545
Calculated Figures, LDL-4 Particle Number, LDL-4 Particle Number	L4PN FASTING	nmol/L		14.1	66.975	205.435	252.41	248.065	265.225	89.075	95.48	121.17	163.93	330.61	281.635	184.18	242.81	123.03	207.31	56.34	51.29	39.05	0	130.755	192.69	191.373	189.955	77.8	150.79	83.795	120.99	169.485	186.335	138.665	382.5	131.765	103.89	0	361.36	0	2.14	123.41	204.03	509.933	226.42	321.583	213.903	0	98.915
Calculated Figures, LDL-4 Particle Number, LDL-4 Particle Number	L4PN POSTPRANDIAL	nmol/L		0	0	342.25	221.46	259.19	91.03	67.05	54.59	39.18	114.595	247.72	250.965	148.85	221.745	123.6	195.08	79.56	34.16	8.95	0	117.02	234.73	191.795	195.665	77.8633	138.013	67.34	104.557	185.185	227.887	175.775	446.39	168.835	91.965	3.08	358.22	21.46	61.7967	128.79	208.515	489.09	211.447	450.42	203.24	0	24.97
Calculated Figures, LDL-5 Particle Number, LDL-5 Particle Number	L5PN FASTING	nmol/L		48.7	66.87	115.33	149.12	154.1	197.275	89.48	95.9	149.27	134.305	217.045	117.04	184.29	169.43	141.16	119.4	78.38	74.27	165.94	73.44	143.5	290.475	188.423	176.72	79.485	149.51	140.76	107.86	134.7	344.51	146.385	591.175	197.19	247.38	86.695	293.335	115.235	69.99	213.325	349.6	398.837	321.01	243.813	184.463	40.015	155.545
Calculated Figures, LDL-5 Particle Number, LDL-5 Particle Number	L5PN POSTPRANDIAL	nmol/L		0	25.445	69.54	96.79	151.285	43.02	50.24	18.78	107.965	96.5	161.565	109.075	167.66	159.14	194.41	128.66	89.045	52.19	137.44	95.67	143.93	256.495	176.445	189.245	72.9133	176.157	122.935	132.063	119.08	285.828	159.095	591.75	188	202.09	0	272.075	140.815	102.403	181.693	303.985	372.08	275.96	298.035	187.295	56.54	81.24
Calculated Figures, LDL-6 Particle Number, LDL-6 Particle Number	L6PN FASTING	nmol/L		295.99	240.63	232.985	227.81	226.435	237.325	232.215	255.57	306.29	195.29	211.295	240.165	252.44	160.38	346.69	181.44	260.88	187.31	295.71	326.31	276.975	424.76	232.543	246.735	187.875	242.035	260.605	245.16	188.8	412.525	253.415	834.835	230	473.95	313.94	362.365	312.495	172.44	366.105	455.055	286.45	291.625	314.4	248.333	249.7	238.935
Calculated Figures, LDL-6 Particle Number, LDL-6 Particle Number	L6PN POSTPRANDIAL	nmol/L		308.31	312.865	67.165	84.64	189.355	159.675	213.15	146.22	405.77	246.445	224.205	261.235	242.48	185.69	387.69	203.24	224.345	204.4	307.75	334.99	283.705	373.715	255.435	286.72	187.5	301.11	263.37	324.917	148.24	273.72	212.96	822.03	187.685	428.62	174.44	332.475	309.27	136.277	314.75	395.685	272.88	277.32	266.845	240.155	273.725	255.44
Lipoprotein Main Fractions, Triglycerides, VLDL	VLTG FASTING	mg/dL		39.49	57.01	37.5	39.34	164.59	63.975	34.28	27	120.54	136.42	53.395	72.67	23.69	47.48	27.19	73.58	28.15	25.07	29.89	16.72	23.965	89.095	39.2067	38.085	20.805	25.175	25.495	15.445	22.575	33.3	84.05	178.22	69.98	59.05	106.52	84.81	57.78	103.895	69.635	121.14	53.9233	62.135	31.98	26.8933	39.195	61.445
Lipoprotein Main Fractions, Triglycerides, VLDL	VLTG POSTPRANDIAL	mg/dL		134.38	105.015	108.735	85.74	145.975	171.375	32.23	46.67	233.605	179.63	120.465	91.42	27.3	57.42	37.21	81.34	23.005	51.69	28.93	24.83	27.3	115.27	69.54	46.745	27.49	35.4633	34.765	23.2133	54.57	44.745	88.81	197.21	73.035	55.065	15.19	101.145	54.845	81.9833	59.17	93.985	90.93	73.1867	16.405	71.76	45.855	107.085
Lipoprotein Main Fractions, Triglycerides, IDL	IDTG FASTING	mg/dL		4.82	7.755	7.075	6	36.495	10.13	3.575	0.83	23.105	22.745	7.26	12.245	1.51	5.34	2.29	10.33	1.74	0.14	0	0	0.83	13.67	3.12333	3.2	0.88	0.73	0	1.895	0.745	1.105	10.78	23.825	5.9	4.36	14.67	10.33	6.82	14.995	7.67	16.3	8.28667	5.725	2.41333	1.33	3.565	5.92
Lipoprotein Main Fractions, Triglycerides, IDL	IDTG POSTPRANDIAL	mg/dL		31.98	20.1	25.88	22.69	33.385	34.95	5.68	8.68	48.825	33.13	20.805	16.74	1.79	8.865	3.46	12.48	0.24	8.52	0	0.77	2.495	21.965	10.67	5.915	2.57667	2.28333	0.62	2.89	9.04	3.3025	10.88	28.715	8.72	4.495	0	13.51	5.745	9.87	6.18	11.45	13.32	8.41667	0.685	8.865	4.145	18.065
Lipoprotein Main Fractions, Triglycerides, LDL	LDTG FASTING	mg/dL		11.7	10.015	15.02	18.93	25.515	24.5	9.9	11.8	16.205	16.775	24.365	16.365	19.19	16.45	13.23	13.5	7.12	9.64	4.33	12.94	15.7	26.245	16.54	13.875	9.24	11.785	8.365	11.97	11.155	26.465	18.545	33.315	22.65	31.895	10.21	29.305	26.64	13.48	31.665	24.82	42.23	34.055	23.0267	28.45	31.15	14.38
Lipoprotein Main Fractions, Triglycerides, LDL	LDTG POSTPRANDIAL	mg/dL		17.62	11.805	18.8	24.305	25.615	22.63	11.23	12.67	18.005	19.235	21.33	15.815	15.95	16.605	12.57	14.69	7.37	12.26	5.04	12.26	14.955	30.32	17.845	15.165	10.0967	9.85333	8.155	9.21	11.135	26.625	20.26	38.675	26.425	30.575	19.39	29.03	26.95	17.45	30.7067	26.785	39.07	36.0167	28.735	28.98	31.9	15.24
Lipoprotein Main Fractions, Triglycerides, HDL	HDTG FASTING	mg/dL		5.39	6.495	9.485	9.105	21.475	16.465	5.935	5.41	9.055	11.125	12.53	9.215	6.32	7.55	5.54	9.52	4.33	6.89	3.98	7.17	6.59	18.12	5.98667	6.9	5.965	5.51	3.665	8.32	5.9	6.06	10.975	9.88	13.315	8.595	9.15	8.735	10.645	14.195	15.435	11.22	16.6833	11.32	10.2633	8.00667	7.17	12.06
Lipoprotein Main Fractions, Triglycerides, HDL	HDTG POSTPRANDIAL	mg/dL		13.61	9.63	12.11	13.57	21.02	19.295	5.59	7.84	13.615	12.935	14.74	9.62	5.04	8.78	6.87	11.21	3.855	11.51	4.17	8.45	6.775	19.465	7.43	7.045	6.80333	4.45	3.745	5.91	8.035	7.6	10.915	12.065	14.11	8.64	5.67	9.885	9.905	13.3033	12.9733	9.585	17.35	12.4067	9.975	11.075	7.155	14.855
Lipoprotein Main Fractions, Cholesterol, VLDL	VLCH FASTING	mg/dL		5.67	10.52	11.825	11.75	43.715	25.295	6.7	6.18	19.45	23.065	13.535	17.615	7.47	11.32	4.79	15.82	5.43	7.12	0	4.43	3.38	17.65	10.0333	8.575	5.125	5.195	5.48	2.875	5.13	10.78	20.84	50.345	22.205	15.94	23	21.625	12.995	21.245	19.34	30.065	28.81	22.775	11.7167	12.9667	10.235	14.38
Lipoprotein Main Fractions, Cholesterol, VLDL	VLCH POSTPRANDIAL	mg/dL		14.64	14.07	21.21	18.915	37.525	31.05	7.58	10.59	31.28	25.92	21.36	19.82	6.92	11.91	8.92	18.69	4.59	11.39	1.36	6.23	3.815	13.32	11.795	6.825	6.08667	4.16333	4.77	2.63667	9.64	14.7875	24.805	53.79	22.885	14.21	7.62	24.87	13.45	20.6033	18.1033	31.42	37.92	21.4533	1.155	22.755	12.28	16.165
Lipoprotein Main Fractions, Cholesterol, IDL	IDCH FASTING	mg/dL		0	2.845	9.815	10.775	18.02	18.785	2.705	3.49	10.575	16.13	10.965	8.615	8.71	8.19	4.28	9.95	0	0.79	0	2.43	4.415	10.245	9.38	9.025	1.3	5.505	2.595	1.635	2.66	10.545	5.705	22.59	10.78	13.345	3.52	15.105	5.195	6.84	16.405	19.84	33.0467	18.03	14.6267	15.2233	4.355	6.135
Lipoprotein Main Fractions, Cholesterol, IDL	IDCH POSTPRANDIAL	mg/dL		1.96	1.305	5.515	14.395	16.995	11.025	0.66	2.56	13.815	13.66	10.79	8.07	3.65	7.14	6.53	9.47	0	2.27	0.15	3.07	2.805	6.89	6.79	7.19	0.74	3.53667	0.92	0.09	2.025	12.405	9.4	26.445	13.765	10.875	4.89	15.99	7.52	12.8533	14.1533	21.53	28.86	14.7467	12.74	12.78	6.415	4.835
Lipoprotein Main Fractions, Cholesterol, LDL	LDCH FASTING	mg/dL		80.18	81.17	156.145	163.82	116.82	134.595	88.12	94.43	105.88	90.6	154.12	156.9	99.1	121.76	131.61	121.18	61.09	67.66	75.57	69.86	111.98	106.865	99.4533	97.24	83.82	114.18	67.315	105.29	99.96	116.765	70.865	190.485	63.765	97.045	38.48	150.255	66.145	27.33	103.355	115.925	215.64	94.25	176.513	124.877	50.525	69.4
Lipoprotein Main Fractions, Cholesterol, LDL	LDCH POSTPRANDIAL	mg/dL		71.91	75.965	152.7	160.275	107.645	113.975	93.69	85.17	101.245	92.55	149.865	155.75	96.3	117.965	138.39	112.77	62.325	62.21	73.78	69.92	110.585	109.435	100.39	102.995	80.9533	113.493	65.905	108.453	94.925	113.885	80.125	200.57	70.62	90.65	43.72	157.44	69.23	41.0033	98.3567	109.3	197.08	97.1767	209.325	109.3	55.565	54.625
Lipoprotein Main Fractions, Cholesterol, HDL	HDCH FASTING	mg/dL		74.64	69.85	89.11	84.655	51.48	65.35	59.145	67.31	64.395	51.235	68.045	83.805	67.1	57.43	80.32	58.7	69.42	68.31	58.09	80.17	70.04	63.87	49.6933	59.975	68.295	63.67	50.525	85.955	64.315	48.41	31.78	39.99	31.17	49.365	44.485	52.54	55.725	39.34	59.21	56.155	69.5967	49.485	71.9767	53.1667	45.135	57.895
Lipoprotein Main Fractions, Cholesterol, HDL	HDCH POSTPRANDIAL	mg/dL		81.27	67.705	86.48	85.695	57.41	67.36	62.27	66.28	68.73	50.745	72.145	82.17	64.83	56.815	82.66	55.06	64.86	66.33	60.7	77	69.045	65.445	49.13	63.22	65.8767	63.8733	48.86	88.08	64.01	45.5325	34.33	39.24	33.48	46.41	44.66	54.93	56.135	45.3367	57.6567	56.225	64.37	51.3667	77.06	47.575	48.645	48.78
Lipoprotein Main Fractions, Free Cholesterol, VLDL	VLFC FASTING	mg/dL		4.1	5.71	6.41	5.975	17.195	10.755	3.985	3.71	10.295	11.52	6.335	8.74	2.63	5.27	3.19	7.59	2.27	3.72	2.01	2.05	2.54	8.695	4.56333	4.775	2.985	2.955	2.505	2.27	2.93	4.31	9.855	21.01	9.785	6.985	11.95	10.195	5.565	10.425	9.48	13.885	11.11	8.415	5.83	5.70667	5.235	7.415
Lipoprotein Main Fractions, Free Cholesterol, VLDL	VLFC POSTPRANDIAL	mg/dL		9.04	7.875	10.295	8.08	15.475	14.23	3.49	5.05	16.675	13.405	10.25	9.675	2.94	5.725	4.3	8.59	2.485	5.55	2.01	2.95	2.565	7.87	5.56	3.945	3.31333	3.13	2.755	2.72	5.13	6.115	10.91	21.995	9.565	6.605	3.28	11.7	5.675	9.33333	8.31667	12.655	14.52	8.18	1.355	9.73	5.78	9.035
Lipoprotein Main Fractions, Free Cholesterol, IDL	IDFC FASTING	mg/dL		0.14	0.955	3.105	3.175	5.01	5.62	0.935	1.05	3.015	4.59	3.12	3.045	2.46	2.5	1.17	3.17	0	0.07	0	0.6	1.195	3.55	2.72333	2.705	0.365	1.615	0.73	0.495	0.92	2.775	1.85	6.865	3	3.605	1.34	4.29	1.345	2.11	4.465	5.655	9.1	4.815	3.87667	3.99333	1.06	1.65
Lipoprotein Main Fractions, Free Cholesterol, IDL	IDFC POSTPRANDIAL	mg/dL		1.33	0.67	2.01	4.6	5.195	4.835	0.34	1.12	4.35	4.1	3.71	3.045	1	2.36	1.78	3.05	0	0.62	0.1	0.78	0.835	2.89	2.1	2.215	0.263333	1.01667	0.235	0.0366667	0.835	3.245	2.705	7.985	3.825	2.905	1.28	4.55	1.89	3.66	3.62333	6.015	8.06	4.01	3.255	3.565	1.6	1.585
Lipoprotein Main Fractions, Free Cholesterol, LDL	LDFC FASTING	mg/dL		25.18	24.9	45.575	47.63	34.135	41.9	26.335	29.1	28.845	26.32	45.065	45.98	33.85	36.33	39.32	35.67	21.45	23.79	24.68	24.43	35.045	30.39	29.51	29.76	27.165	33.735	20.595	32.255	30.525	35.905	23.535	56.225	22.34	30.63	14.01	46.675	23.765	11.68	32.73	32.825	66.1233	32.315	52.88	40.3733	22.595	22.4
Lipoprotein Main Fractions, Free Cholesterol, LDL	LDFC POSTPRANDIAL	mg/dL		19.47	23.145	45.2	43.06	31.485	32.405	27.44	25.54	26.45	26.325	42.675	45.535	32.15	34.365	39.48	32.86	22.735	21.3	20.56	23.46	32.985	30.685	28.995	30.595	26.01	33.2	20.92	32.9133	29.175	37.6675	26.825	60.305	24.69	28.9	17.57	48.77	25.005	16.16	33.8733	33.305	61.22	33.1567	63.015	35.665	23.86	19.605
Lipoprotein Main Fractions, Free Cholesterol, HDL	HDFC FASTING	mg/dL		15.79	14.295	22.655	19.87	15.86	16.725	12.56	13.93	11.105	8.825	16.61	19.14	15.5	12.81	18.44	11.68	15.9	16.99	13.99	18.08	16.02	14.27	9.66	11.91	16.275	13.91	10.08	20.6	14.565	10.71	9.075	12.275	8.445	8.64	9.065	13.905	13.18	8.52	13.535	10.82	20.77	11.9	20.2033	15.1533	11.17	13.38
Lipoprotein Main Fractions, Free Cholesterol, HDL	HDFC POSTPRANDIAL	mg/dL		15.44	15.48	25.175	18.87	15.58	17.28	14.4	13.91	12.97	9.965	19.035	21.05	15.71	12.715	19.26	11.45	16.465	17.11	10.57	17.4	15.62	14.03	9.31	12.39	15.8333	14.1833	10.15	21.5367	15.69	12.0325	9.09	13.11	8.875	8.61	9.87	15.31	13.13	8.67	15.7967	12.795	20.33	11.6467	21.085	13.11	11.82	13.855
Lipoprotein Main Fractions, Phospholipids, VLDL	VLPL FASTING	mg/dL		8.76	13.34	12.35	12.105	36.58	21.45	8.485	7.99	25.205	28.25	15.51	17.315	6.11	13.17	6.73	17.6	7.04	9.26	5.1	5.56	6.33	21.27	11.9167	11.405	6.99	7.355	7.96	4.525	7.63	12.03	22.855	46.36	21.29	16.335	27.165	21.63	14.945	24.835	19.08	32.43	20.2633	20.035	11.17	9.19333	9.305	17.225
Lipoprotein Main Fractions, Phospholipids, VLDL	VLPL POSTPRANDIAL	mg/dL		20.77	19.34	22.565	15.265	33.245	32.905	8.71	10.66	43.035	34.485	25.86	19.28	7.11	13.595	9.27	19.07	6.36	13.42	4.79	7.18	6.205	20.765	15.34	10.045	7.84	7.76	8.5	5.64	12.87	15.74	25.925	49.935	21.88	14.95	5.03	24.64	15.07	22.36	16.7933	27.75	29.54	20.0967	4.75	19.83	10.65	23.005
Lipoprotein Main Fractions, Phospholipids, IDL	IDPL FASTING	mg/dL		2.34	3.71	6.625	7.445	13.565	9.46	2.21	2.75	8.56	8.8	7.325	9.095	4.65	5.29	4.82	7.77	2.65	1.85	0.16	3.04	3.755	8.015	4.74667	4.77	2.285	3.71	1.68	3.285	2.775	4.22	4.445	16.505	3.72	5.25	5.13	7.92	3.65	5.59	6.83	10.775	12.63	6.77	6.76667	4.28667	0.205	4.155
Lipoprotein Main Fractions, Phospholipids, IDL	IDPL POSTPRANDIAL	mg/dL		9.15	6.295	10.95	10.585	13.365	14.47	3.15	4.16	14.815	11.02	11.47	9.875	3.19	5.925	5.97	7.83	1.14	3.92	0.96	3.33	3.685	9.475	6.3	5.445	2.55333	3.60667	1.6	3.48	4.655	4.73	5.805	18.705	5.215	4.29	0	9.395	3.78	6.18	5.22333	9.635	13.48	7.19333	6.95	6.045	1.3	5.63
Lipoprotein Main Fractions, Phospholipids, LDL	LDPL FASTING	mg/dL		48.57	48.245	85.61	89.265	66.775	76.5	50.815	54.07	59.555	51.97	86.27	86.155	58.63	68.66	71.74	66.1	38.66	41.36	38	43.27	62.95	63.645	57.7	56.69	49.02	62.86	40.21	60.99	57.59	68.57	44.08	101.025	40.415	60.28	26.54	86.05	45.565	20.33	61.005	64.44	121.253	60.32	96.6867	74.24	40.515	41.535
Lipoprotein Main Fractions, Phospholipids, LDL	LDPL POSTPRANDIAL	mg/dL		42.92	44.56	84.84	85.44	63.94	66.405	54.92	49.98	57.13	52.64	82.865	84.165	55.96	66.23	73.18	61.64	38.97	39.02	38.64	42.45	61.135	66.635	57.91	59.105	47.3667	60.7767	38.445	60.86	54.785	68.1325	49.245	107.72	44.8	56.98	35.52	88.585	47.15	28.13	60.9933	64.495	111.82	62.3467	114.86	66.855	42.385	35.545
Lipoprotein Main Fractions, Phospholipids, HDL	HDPL FASTING	mg/dL		99.54	95.205	118.635	107.9	87.155	96.225	77.15	84.86	84.995	72.645	97.855	113.405	95.98	81.66	98.42	75.55	90.76	89.56	52.08	103.49	90.24	96.62	69.0867	82.06	91.49	80.745	65.465	115.17	84.73	68.635	50.72	53.575	44.755	66.6	60.605	78.66	80.88	60.8	76.565	70.67	109.917	76.93	95.97	77.1667	64.605	78.76
Lipoprotein Main Fractions, Phospholipids, HDL	HDPL POSTPRANDIAL	mg/dL		108.56	92.74	115.055	108.935	95.57	97.585	86.07	88.27	92.665	70.565	102.395	109.645	85.4	80.815	99.63	72.01	82.995	92.65	59.08	100.44	86.305	102.18	68.005	85.44	87.4167	77.2767	58.075	111.26	85.195	68.6025	55.26	55.325	48.24	64.06	67.52	81.345	81.69	68.34	81.7367	80.015	105.43	79.88	107.45	73.285	67.815	75.09
Lipoprotein Main Fractions, Apo-A1, HDL	HDA1 FASTING	mg/dL		164.48	161.56	202.295	191.08	158.935	174.645	138.695	153.3	150.235	121.315	170.155	204.91	168.32	147.62	170.42	148.76	162.31	155.87	129.83	173.16	157.05	177.035	126.283	156.36	157.985	150.855	122.47	197.165	159.045	118.34	98.93	112.655	100.965	112.28	116.265	123.98	130.32	116.725	142.38	138.74	173.753	129.995	165.59	134.24	114.31	146.47
Lipoprotein Main Fractions, Apo-A1, HDL	HDA1 POSTPRANDIAL	mg/dL		177.03	159.71	199.38	189.65	165.905	168.155	146.92	152.95	159.525	121.9	175.775	202.68	160.2	145.615	173.77	143.39	152.055	159.13	132.86	169.36	152.67	181.27	125.94	159.61	153.403	148.907	116.785	196.17	159.5	117.755	107.03	116.92	106.62	108.13	104.94	131.105	130.81	129.663	140.553	138.51	163.79	136.473	178.055	127.825	120.52	137.245
Lipoprotein Main Fractions, Apo-A2, HDL	HDA2 FASTING	mg/dL		32.55	36.235	34.825	36.3	29.3	32.23	28.535	32.19	34.715	31.165	33.535	42.585	40.39	36.45	32.66	34.97	38.07	30.17	31.4	33.11	31.51	38.075	29.93	35.175	31.065	33.475	30.78	36.78	35.175	26.31	22.3	25.97	20.435	24.395	26.52	32.415	22.255	25.125	23.47	33.525	38.46	27.8	33.5567	27.7667	22.38	28.235
Lipoprotein Main Fractions, Apo-A2, HDL	HDA2 POSTPRANDIAL	mg/dL		30.51	33.15	30.405	31.055	31.525	26.155	28.66	28.41	37.94	29.3	32.005	39.72	37.05	34.785	34.22	33.29	35.19	28.62	33.27	32.24	31.93	38.005	30.19	37.53	30.3233	33.2967	28.97	36.7833	33.91	25.1875	24.88	27	21.215	21.99	27.05	33.115	22.795	29.53	21.78	33.685	36.01	28.4133	35.79	26.33	24.31	22.81
Lipoprotein Main Fractions, Apo-B, VLDL	VLAB FASTING	mg/dL		3.45	4.335	5.26	5.36	13.88	9.635	3.49	3.2	8.73	10.15	6.445	7.05	3.16	5.47	2.21	6.73	2.03	3.09	2.35	1.85	2.83	9.365	5.36667	4.365	2.495	3.005	2.785	1.545	3.245	5.595	10.07	19.92	11.36	9.2	10.87	10.49	7.02	9.935	11.245	14.575	10.4367	10.645	4.78	6.36	8.06	7.07
Lipoprotein Main Fractions, Apo-B, VLDL	VLAB POSTPRANDIAL	mg/dL		6.69	5.895	7.88	7.885	12.075	10.765	2.7	4.52	12.245	11.725	8.23	7.91	3.2	5.425	3.34	7.68	2.22	4.24	2.22	2.37	3.05	8.03	5.915	3.56	3.02333	2.72333	2.925	1.61	4.475	7.165	11.115	21.32	11.54	8.755	4.83	11.575	7.07	9.61	9.34333	13.135	13.56	10.5933	1.235	10.54	8.665	8.215
Lipoprotein Main Fractions, Apo-B, IDL	IDAB FASTING	mg/dL		0.61	1.13	3.41	4.13	5.795	6.795	1.005	1.35	4.075	5.245	4.65	2.69	4.4	4.16	1.95	3.44	1.03	0.88	0.39	1.63	2.29	6	4.89333	4.26	1.47	2.58	2.05	1.875	1.885	5.965	2.975	7.62	5.06	6.79	2.345	6.26	4.045	3.67	7.52	8.31	12.4167	8.395	5.43667	6.92667	3.975	3.22
Lipoprotein Main Fractions, Apo-B, IDL	IDAB POSTPRANDIAL	mg/dL		1.63	0.73	2.855	4.94	6.945	5.845	1.19	1.24	5.945	4.93	5.39	2.7	2.38	3.675	2.82	3.33	0.34	1.54	0.47	1.75	1.825	5.77	3.7	3.855	1.04333	1.82333	1.13	0.96	2.01	6.2475	3.915	8.6	6.145	5.95	3.65	6.235	4.77	5.48667	6.74333	8.775	10.2	7.38667	5.62	5.75	4.71	2.855
Lipoprotein Main Fractions, Apo-B, LDL	LDAB FASTING	mg/dL		53.3	50.445	87.165	92.645	73.075	84.035	53.525	56.17	68.255	59.15	94.275	91.36	64.1	72.82	77.25	68.15	35.5	39.5	38.44	44.46	67.63	75.67	62.9267	57.7	49.345	64.76	42.31	61.72	57.035	85.865	52.94	138.34	49.74	80.19	34.335	104.015	55.25	23.16	75.195	77.765	136.29	72.41	103.063	81.42	52.58	45.205
Lipoprotein Main Fractions, Apo-B, LDL	LDAB POSTPRANDIAL	mg/dL		50.48	47.935	78.335	92.055	68.075	66.34	53.36	50.7	64.275	59.86	85.875	88.085	60.45	71.63	79.66	66.09	37.42	37.29	38.63	44.58	66.545	78.365	64.83	63.315	47.8633	65.6667	41.06	62.8767	52.625	80.9575	56.29	142.945	51.265	76.015	38.4	104.98	56.93	28.5667	72.8467	73.805	125.77	76.3367	126.7	76.95	54.62	37.505
VLDL Subfractions, Triglycerides, VLDL-1	V1TG FASTING	mg/dL		20.23	31.975	10.31	10.52	84.21	14.685	20.1	5.58	75.465	95.075	18.455	27.805	6.36	21.98	12.84	40.57	16.96	6.29	22.23	0	6.975	44.035	18.18	13.8	8.78	9.135	13.78	7.25	3.83	17.38	38.755	74.165	23.29	16.44	62.44	36.005	22.815	63.265	20.935	55.46	11.5133	19.995	8.39667	6.42667	15	29.61
VLDL Subfractions, Triglycerides, VLDL-1	V1TG POSTPRANDIAL	mg/dL		99.87	64.76	45.04	57.02	79.715	121.875	12.52	23.12	160.52	121.11	75.95	39.46	8.25	33.345	18.13	43.81	12.95	26.02	19.8	6.63	11.245	75.11	41.34	25.83	11.4233	22.8367	22.38	12.07	24.165	18.765	31.81	71.865	16.345	16.71	3.33	46.775	20.695	38.1133	18.7567	33.91	25.42	28.4567	7.405	28.46	17.915	66.69
VLDL Subfractions, Triglycerides, VLDL-2	V2TG FASTING	mg/dL		5.06	8.565	4.545	7.04	32.355	12.015	2.885	4.08	15.19	15.475	11.45	16.005	2.72	8	3.07	12.67	3.59	5.24	1.77	3.94	2.895	11.975	4.19667	3.23	1.955	3.055	3.24	0	3.835	3.2	16.8	38.815	12.625	10.755	17.765	14.645	12.975	15.695	11.72	19.95	8.42333	10.59	6.04333	3.54333	8.48	8.89
VLDL Subfractions, Triglycerides, VLDL-2	V2TG POSTPRANDIAL	mg/dL		14.79	18.105	21.78	8.035	24.49	17.395	6.34	7.29	28.29	24.35	16.84	19.485	5.82	8.68	4.32	14.53	3.85	9.17	0.33	4.1	4.01	12.25	10.885	4.935	4.46333	4.10667	5.24	2.62333	9.145	7.1875	19.92	45.355	14.865	10.235	0.19	18.855	11.185	12.8067	10.8233	16.25	19.35	14.4467	3.545	14.15	9.82	15.645
VLDL Subfractions, Triglycerides, VLDL-3	V3TG FASTING	mg/dL		3.3	5.845	5.64	6.69	25.555	12.115	2.33	4.9	9.74	9.365	9.185	13.15	2.5	6.23	2.55	10.28	2.34	5.11	3.49	4.49	3.43	11.99	3	4.24	0.935	3.525	2.15	0	4.475	1.89	14.41	34.585	14.01	11.985	12.295	14.1	11.52	10.43	14.02	20.425	11.86	12.905	7.76667	5.15333	8.325	8.34
VLDL Subfractions, Triglycerides, VLDL-3	V3TG POSTPRANDIAL	mg/dL		7.83	11.015	20.13	8.1	18.825	13.085	4.77	6.45	18.655	15.98	12.445	16.015	5.18	5.825	4.29	11.73	3.065	7.25	3.24	3.91	3.83	9.045	6.71	2.95	3.37333	2.28333	3.71	1.16	8.59	6.5675	18.85	42.8	17.995	10.19	1.03	17.11	10.935	12.1267	11.6167	19.465	21.98	13.6933	0.63	14.125	9.88	10.805
VLDL Subfractions, Triglycerides, VLDL-4	V4TG FASTING	mg/dL		4.07	4.51	8.775	6.71	12.255	11.595	3.55	4.72	9.7	10.575	6.56	6.81	2.68	4.61	2.5	5.62	1.5	3.98	4.75	3.92	3.96	10.415	5.74667	6.885	2.315	4.135	2.665	1.45	4.36	4.21	9.375	19.205	13.115	11.88	9.575	11.835	7.68	8.625	15.78	19.795	14.1567	13.045	7.25667	7.80333	7.165	8.355
VLDL Subfractions, Triglycerides, VLDL-4	V4TG POSTPRANDIAL	mg/dL		5.38	5.245	12.27	8.495	11.57	9.03	3.06	4.66	13.015	12	8.06	8.29	2.55	3.795	4.21	6.12	1.945	4.67	4.22	3.81	3.63	6.73	4.375	3.505	2.74	2.52667	2.375	2.31333	6.01	7.0275	12.215	23.825	16.32	10.31	4.5	12.705	8.62	12.14	11.9633	18.905	17.22	10.3733	0.07	10.85	8.3	8.31
VLDL Subfractions, Triglycerides, VLDL-5	V5TG FASTING	mg/dL		2.64	2.4	4.185	2.875	3.09	3.735	2.28	1.85	3.815	4.16	2.365	2.03	1.51	2.16	1.69	1.12	1.44	2.19	1.62	1.4	1.765	2.835	2.58	2.245	2.42	1.815	1.655	2.58	2	2.74	2.835	3.125	3.785	2.445	3.515	3.975	1.975	3.085	3.78	4.425	4.99667	3.535	2.79333	3.65	2.8	2.995
VLDL Subfractions, Triglycerides, VLDL-5	V5TG POSTPRANDIAL	mg/dL		2.24	2.14	3.215	3.35	3.24	2.625	1.74	1.95	3.92	3.64	2.445	2.29	1.32	1.95	2.15	1.37	1.83	2.11	1.16	1.65	1.76	1.875	1.57	1.615	2.05333	1.75667	1.12	2.44	2.14	3.085	2.785	2.665	3.45	2.575	3.39	3.9	2.26	2.90333	3.83667	4.475	4.72	2.66	1.45	3.61	2.815	3.055
VLDL Subfractions, Cholesterol, VLDL-1	V1CH FASTING	mg/dL		2.5	4.765	2.135	2.59	17.955	6.11	2.7	1.06	9.985	12.69	3.99	6.285	2.01	3.77	1.99	6.53	2.28	1.74	0	0	0.625	5.79	2.98667	1.885	1.83	0.88	1.485	1.42	0.19	3.18	7.165	14.735	4.24	2.005	9.14	6.29	3.14	9.565	2.425	6.685	6.21667	4.25	2.14	2.55667	2.085	4.345
VLDL Subfractions, Cholesterol, VLDL-1	V1CH POSTPRANDIAL	mg/dL		13.63	8.85	6.755	10.135	15.63	18.17	2.51	4.33	20.745	15.72	10.525	7.165	1.71	5.665	2.62	7.88	1.45	4.96	0	1.2	0.93	9.055	6.3	3.465	2.45	2.02	2.135	0.903333	2.645	3.845	6.985	14.315	2.93	2.41	2.02	7.895	2.94	6.31667	3.20667	6.205	8.97	5.84667	1.35	6.5	2.31	8.42
VLDL Subfractions, Cholesterol, VLDL-2	V2CH FASTING	mg/dL		0.56	1.48	0.62	1.595	8.115	3.94	0.345	0.95	1.795	1.43	2.455	3.54	1.55	1.86	0.7	2.55	0.67	1.28	0	1.14	0.475	2.575	0.74	0.3	0.545	0.4	0.52	0	0.625	1.535	3.725	10.55	2.995	2.445	3.285	3.175	2.625	2.895	1.975	3.405	3.19333	2.805	1.11333	0.74	1.51	1.63
VLDL Subfractions, Cholesterol, VLDL-2	V2CH POSTPRANDIAL	mg/dL		1.35	2.775	3.2	1.065	5.955	2.68	1.34	1.47	3.54	2.715	2.555	3.985	1.86	1.87	1.25	3.29	0.54	1.95	0	1.13	0.62	1.575	1.795	0.705	1.03333	0.273333	0.54	0.0266667	1.275	2.08	4.535	11.625	3	2.18	0.15	3.725	2.255	2.31667	2.09667	3.57	5.63	3.68667	0.575	3.29	1.79	1.98
VLDL Subfractions, Cholesterol, VLDL-3	V3CH FASTING	mg/dL		0	1.03	0.62	1.39	7.675	4.585	0.09	1.1	1.385	1.88	2.485	3.715	1.27	1.73	0.36	3.45	0.13	1.05	0	1.04	0.59	3.805	0.933333	1.64	0	0.78	0.485	0	0.62	1.045	3.93	12.06	4.175	3.96	2.96	4.42	2.92	2.915	4.27	6.155	6.20667	5.04	2.96	2.27	1.545	2.515
VLDL Subfractions, Cholesterol, VLDL-3	V3CH POSTPRANDIAL	mg/dL		0.57	1.155	3.595	1.7	5.97	4.04	0.58	1.29	2.94	2.515	3.28	3.68	1.11	1.575	1.08	3.87	0	1.65	0.25	1.15	0.28	2.42	1.585	0.95	0.24	0.0733333	0.57	0	1.5	2.29	5.78	14.205	4.99	3.03	0.31	5.355	3.105	4.33333	3.60667	7.13	9.06	4.9	0.26	4.805	2.215	1.76
VLDL Subfractions, Cholesterol, VLDL-4	V4CH FASTING	mg/dL		0.62	1.24	3.705	2.89	5.62	7.71	1.295	1.63	3.085	3.7	2.655	1.965	2.14	2.1	0.75	2.56	0.27	1.43	0.62	2.06	1.155	5.26	3.18667	3.515	0.9	1.66	1.525	0.295	1.33	3.8	3.99	10.72	6.63	6.395	4.395	5.37	3.475	4.02	7.82	9.76	10.5833	7.43	4.09333	4.59	2.92	3.755
VLDL Subfractions, Cholesterol, VLDL-4	V4CH POSTPRANDIAL	mg/dL		0.53	0.205	2.685	2.975	7.08	6.385	1.02	1.59	3.235	2.57	3.775	1.74	1.08	1.845	1.99	2.86	0.215	2.06	1.15	2.24	0.865	2.655	1.45	1.525	0.556667	0.603333	0.685	0.166667	1.865	4.64	5.5	11.895	7.825	5.27	2.67	5.295	4.175	6.23	6.03	10.2	10.58	5.35333	0.31	5.08	3.55	2.165
VLDL Subfractions, Cholesterol, VLDL-5	V5CH FASTING	mg/dL		1.3	1.015	2.77	1.625	1.645	2.69	1.555	0.93	1.8	1.7	1	1.3	0.17	0.86	0.54	0.57	0.08	0.74	0.02	0.13	0.575	1.7	1.04667	0.91	1.095	0.75	0.425	1.1	0.9	1.265	1.68	2.675	2.18	0.69	2.035	1.985	0.365	1.415	1.66	2.08	2.74333	1.43	1.22	1.57333	0.95	1.32
VLDL Subfractions, Cholesterol, VLDL-5	V5CH POSTPRANDIAL	mg/dL		1.4	0.54	1.68	2.58	1.915	2.495	0.87	1.43	1.26	1.075	1.07	1.325	0.08	0.9	0.88	0.84	0.28	0.79	0.37	0.39	0.625	0.9	0.39	0.35	0.836667	0.56	0.025	0.883333	1.015	1.3225	1.44	2.225	1.7	0.81	1.56	1.79	0.445	0.996667	1.56	2.07	2.73	0.846667	0	1.845	0.805	1.36
VLDL Subfractions, Free Cholesterol, VLDL-1	V1FC FASTING	mg/dL		1.02	1.84	1.025	1.01	6.415	2.395	1.035	0.16	4.47	5.6	1.835	2.92	0.27	1.53	0.58	3.07	0.55	0	0	0	0.05	2.955	1.59	1.115	0.445	0.39	0.7	0.31	0.065	0.81	2.695	6.165	1.3	0.83	4.21	1.625	1.13	4.395	1.035	3.185	0.513333	0.815	0	0	0	1.65
VLDL Subfractions, Free Cholesterol, VLDL-1	V1FC POSTPRANDIAL	mg/dL		6.36	4.285	3.095	3.61	6.36	8.845	1.08	1.75	9.36	7.345	5.48	3.715	0.04	2.43	0.84	3.34	0	1.6	0	0.32	0.245	4.875	3.085	1.855	0.683333	1.04333	0.915	0.443333	1.185	0.83	2.325	6.105	0.94	0.985	0	2.34	0.87	2.68333	0.67	1.725	1.57	1.64667	0.365	1.365	0	4.34
VLDL Subfractions, Free Cholesterol, VLDL-2	V2FC FASTING	mg/dL		0.21	0.665	0.185	0.705	4.02	1.515	0.125	0.37	1.07	1.165	1.19	1.82	0.35	0.89	0.19	1.38	0.16	0.37	0	0.09	0.1	1.145	0.27	0.015	0.03	0.12	0.09	0	0.2	0.23	1.89	4.785	1.605	1.15	1.605	1.695	1.085	1.46	1.145	1.785	1.17333	1.28	0.423333	0.326667	0.8	0.8
VLDL Subfractions, Free Cholesterol, VLDL-2	V2FC POSTPRANDIAL	mg/dL		0.9	1.37	2.045	1.11	2.78	1.645	0.46	0.76	2.165	1.99	1.51	2.135	0.61	0.89	0.48	1.73	0.145	0.67	0	0.15	0.245	0.885	0.935	0.205	0.37	0.06	0.265	0	0.65	0.655	2.26	5.375	1.665	1.07	0.1	2.115	0.935	1.17667	1.03	1.79	2.61	1.72333	0	1.75	0.97	0.995
VLDL Subfractions, Free Cholesterol, VLDL-3	V3FC FASTING	mg/dL		0.25	0.69	0.5	0.655	3.43	1.88	0.27	0.49	1.275	1.835	1.05	1.775	0.35	0.72	0.21	1.61	0	0.42	0	0.34	0.31	1.62	0.46	0.54	0	0.29	0.155	0	0.2	0.34	1.87	5.48	1.92	1.73	1.815	2.06	1.26	1.715	2	2.92	2.05333	2.045	0.88	0.686667	0.815	1.185
VLDL Subfractions, Free Cholesterol, VLDL-3	V3FC POSTPRANDIAL	mg/dL		1.19	1.065	1.505	1.485	2.465	2.02	0.08	0.77	2.335	2.255	1.485	1.885	0.35	0.735	0.51	1.82	0	0.7	0.09	0.42	0.225	1.115	0.89	0.37	0.23	0.143333	0.315	0	0.53	0.915	2.525	6.285	2.125	1.42	0.07	2.51	1.315	2.02333	1.59333	2.95	3.41	2.12333	0	2.07	1.11	1.27
VLDL Subfractions, Free Cholesterol, VLDL-4	V4FC FASTING	mg/dL		0	0.355	1.62	1.41	3.05	3.69	0.16	0.38	1.325	2.34	1.44	1.395	0.91	1.16	0	1.29	0	0.33	0.02	0.15	0.22	2.18	1.39333	1.255	0.19	0.495	0.265	0	0.295	1.19	1.81	5.31	3.07	2.175	1.855	2.85	0.865	2.19	3.37	4.43	5.23333	3.48	1.7	2.16	0.67	1.67
VLDL Subfractions, Free Cholesterol, VLDL-4	V4FC POSTPRANDIAL	mg/dL		0	0.025	1.525	1.74	3.195	2.685	0	0.44	1.46	1.81	1.975	1.555	0.18	0.905	0.71	1.49	0	0.46	0	0.39	0.045	0.94	0.575	0.55	0.0366667	0.06	0	0	0.555	1.805	2.53	5.815	3.335	1.75	0.89	3.13	1.225	3.04	2.67667	4.73	5.45	2.64	0.145	2.61	1.115	1.07
VLDL Subfractions, Free Cholesterol, VLDL-5	V5FC FASTING	mg/dL		0.32	0.315	0.97	0.48	0.615	1.045	0.335	0.23	0.59	0.52	0.14	0.17	0.07	0.39	0.11	0.04	0	0.32	0	0	0.115	0.42	0.313333	0.33	0.43	0.13	0	0.325	0.125	0.605	0.595	0.45	0.65	0.055	0.755	0.7	0.005	0.63	0.425	0.585	1.46333	0.55	0.516667	0.863333	0.48	0.43
VLDL Subfractions, Free Cholesterol, VLDL-5	V5FC POSTPRANDIAL	mg/dL		0.29	0.025	0.06	0.405	0.64	0.045	0.22	0.22	0.87	0.23	0.085	0.115	0	0.23	0.12	0.1	0	0.29	0	0	0	0	0	0	0.253333	0.0133333	0	0.0666667	0.035	0.8075	0.6	0.105	0.34	0.13	0.79	0.62	0.13	0.546667	0.556667	0.825	1.11	0.216667	0	0.765	0.365	0.445
VLDL Subfractions, Phospholipids, VLDL-1	V1PL FASTING	mg/dL		2.97	5.065	1.465	2.02	14.295	3.24	3.14	1.02	11.065	14.06	3.82	5.195	1.45	3.68	1.88	7.11	3.43	1.38	1.73	0.17	1.025	6.74	3.30667	2.475	1.285	1.62	2.585	0.93	0.875	3.445	6.66	13.32	3.855	2.735	9.695	5.36	4.32	9.905	2.73	8.63	3.08667	4.67	1.84	1.79	2.71	4.52
VLDL Subfractions, Phospholipids, VLDL-1	V1PL POSTPRANDIAL	mg/dL		14.35	9.805	6.38	8.675	12.8	18.96	2.64	4.01	22.595	17.79	11.85	6.39	1.68	5.405	2.41	7.48	2.245	4.45	2.1	1.36	1.525	11.12	7.15	4.155	1.88667	3.29667	3.74	1.47667	3.475	3.695	6.245	13.38	2.995	2.69	0.77	7.27	3.905	6.58667	3.02	6.26	6.2	6.21	1.64	5.605	3.215	10.115
VLDL Subfractions, Phospholipids, VLDL-2	V2PL FASTING	mg/dL		1.16	2.2	0.715	1.655	7.86	3.135	0.865	1.22	3.43	3.55	3.01	3.875	1.04	2.2	0.94	3.53	1.1	1.37	0.16	1.22	0.89	3.335	1.36667	1.14	0.58	0.985	1.205	0	1.04	1.255	4.26	9.925	3.12	3.01	4.345	3.46	3.325	4.01	2.775	4.88	2.14333	2.88	1.49333	0.726667	1.715	2.385
VLDL Subfractions, Phospholipids, VLDL-2	V2PL POSTPRANDIAL	mg/dL		3.32	4.12	4.31	1.58	6.085	4.375	1.78	1.89	6.245	5.4	4.225	4.385	1.54	2.38	1.29	3.94	0.89	2.37	0.35	1.34	1.075	3.37	3.01	1.535	1.17	1.10667	1.57	0.446667	2.095	1.9525	5.085	11.345	3.535	2.735	0	4.385	2.9	3.47333	2.43333	4.09	4.86	3.84333	0.975	3.435	2.045	3.605
VLDL Subfractions, Phospholipids, VLDL-3	V3PL FASTING	mg/dL		0.8	1.78	1.555	2.065	7.575	4.41	0.745	1.46	3.205	3.68	3.27	3.945	1.22	2.41	0.82	3.71	0.77	1.49	0.69	1.46	1.15	4.48	1.91667	1.935	0.49	1.365	1.31	0	1.375	1.475	4.535	11.57	4.775	4.355	4.175	4.255	3.645	4.105	4.775	7.165	3.99333	4.795	2.08	1.29	1.53	3.15
VLDL Subfractions, Phospholipids, VLDL-3	V3PL POSTPRANDIAL	mg/dL		2.25	2.865	4.84	2.73	5.985	4.825	1.29	1.96	5.635	5.19	4.5	4.5	1.42	2.215	1.71	4.12	0.51	2.16	0.94	1.5	1.115	3.415	2.745	1.5	1.07667	0.92	1.45	0.0566667	2.355	2.5775	6.01	13.67	5.72	3.63	0	5.08	3.625	4.80333	3.66333	6.66	6.93	4.94333	0.305	4.23	2.175	3.435
VLDL Subfractions, Phospholipids, VLDL-4	V4PL FASTING	mg/dL		1.29	1.7	3.9	3.26	6.52	6.495	1.61	1.97	3.815	4.415	3.25	2.535	1.97	2.64	1.02	2.63	0.87	1.87	1.65	1.68	1.63	5.21	3.28667	3.32	1.355	1.995	1.635	0.85	1.98	3.3	4.54	9.565	6.665	5.445	4.41	5.525	3.52	4.485	7.23	9.195	8.50333	7.12	3.82	4.52	3.07	4.07
VLDL Subfractions, Phospholipids, VLDL-4	V4PL POSTPRANDIAL	mg/dL		0.87	1.52	4.77	3.245	6.535	4.845	1.64	1.92	4.76	4.4	4.055	3.15	1.42	2.13	2.19	2.91	0.83	2.28	1.72	1.85	1.46	3.035	2.07	1.8	1.25333	1.08667	1.02	0.753333	2.635	4.2625	5.695	11.035	7.67	4.655	2.63	5.75	4.03	5.84667	5.86667	9.295	9.28	5.49333	0.39	5.41	3.625	3.76
VLDL Subfractions, Phospholipids, VLDL-5	V5PL FASTING	mg/dL		1.32	1.19	2.925	1.695	2.355	2.95	1.505	0.93	2.11	2.17	1.375	1.55	0.13	1.18	0.54	0.72	0.12	1.02	0.26	0.16	0.545	1.97	1.32	1.1	1.29	0.89	0.73	1.215	1.085	1.435	2.12	3.32	2.715	0.93	2.385	2.34	0.73	1.835	1.985	2.61	3.05	1.78	1.52667	1.76	0.88	1.75
VLDL Subfractions, Phospholipids, VLDL-5	V5PL POSTPRANDIAL	mg/dL		1.32	0.815	2.32	2.72	2.335	2.775	0.95	1.43	2	1.735	1.69	1.72	0.17	1.115	1.03	1.04	0.465	1.05	0.27	0.44	0.595	1.025	0.615	0.5	1.03	0.726667	0.295	1.03333	1.375	1.7225	2.065	2.98	2.285	1.045	1.53	2.21	0.855	1.40333	2.04333	2.57	3.31	1.13667	0.255	2.255	0.8	1.845
LDL Subfractions, Triglycerides, LDL-1	L1TG FASTING	mg/dL		4.39	3.315	6.54	7.07	7.73	9.335	3.66	3.63	6.375	5.855	7.065	6.995	5.44	5.07	3.18	4.94	1.81	1.89	0	3.01	3.89	7.235	5.24	4.37	2.855	3.18	1.645	3.9	3.27	5.915	5.875	6.035	6.93	9.22	4.655	7.81	7.475	4.695	10.11	6.24	12.04	8.205	5.80667	9.69333	12.755	3.255
LDL Subfractions, Triglycerides, LDL-1	L1TG POSTPRANDIAL	mg/dL		9.31	3.955	6.3	11.295	9.005	10.305	3.64	5.61	6.75	6.71	6.215	6.35	4.03	5.425	1.85	5.26	1.59	3.35	0	2.51	3.585	9.1	5.415	4.385	2.97	2.03333	1.61	2.32333	3.22	6.7675	5.995	7.52	8.435	9.735	9	7.705	7.26	5.70667	9.46333	6.595	9.5	9.64667	6.995	9.1	12.64	4.635
LDL Subfractions, Triglycerides, LDL-2	L2TG FASTING	mg/dL		1.74	1.44	3.145	3.665	3.525	3.88	1.395	1.72	2.315	2.21	4.09	3.135	2.28	2.89	2.19	2.38	0.85	1.34	0.08	1.74	2.25	3.12	2.44333	1.615	1.675	1.905	1.085	2.075	1.87	3.13	2.34	3.195	2.87	4.005	1.025	3.645	3.785	1.485	4.085	2.455	5.48	3.695	3.24333	3.47333	3.83	1.655
LDL Subfractions, Triglycerides, LDL-2	L2TG POSTPRANDIAL	mg/dL		2.71	1.755	4.125	4.635	3.54	4.35	2.06	2.37	2.81	2.965	4.05	3.225	2.02	2.665	2.17	2.39	0.755	1.59	0.37	1.44	2.165	3.67	2.49	1.815	1.74333	1.32333	0.98	1.39	2	3.505	2.66	4.065	3.63	3.98	2.68	3.655	3.68	1.81	4.02	2.555	5.12	4.35333	4.79	3.695	3.915	1.9
LDL Subfractions, Triglycerides, LDL-3	L3TG FASTING	mg/dL		1.99	1.61	3.06	3.07	2.75	2.995	1.79	1.65	2.405	2.12	3.15	1.645	2.38	2.45	2.32	1.35	1.1	1.58	0.73	1.62	2.3	2.795	2.26333	1.705	1.965	1.85	1.2	2.365	1.71	3.72	2.03	2.55	2.265	3.305	1.345	3.705	2.9	1.43	3.38	2.63	5.48667	3.4	3.42667	3.70667	3.52	1.805
LDL Subfractions, Triglycerides, LDL-3	L3TG POSTPRANDIAL	mg/dL		1.96	1.52	2.71	2.825	3.24	2.485	2.21	1.67	2.595	2.1	2.945	1.61	2	2.32	2.36	1.34	1.255	1.81	0.74	1.64	2.235	3.015	1.86	1.69	1.69333	1.65667	0.91	1.96	1.675	3.625	1.875	2.425	2.34	3.33	2.74	3.475	2.99	1.38333	3.58333	2.75	4.45	3.28333	4.22	3.06	3.43	1.94
LDL Subfractions, Triglycerides, LDL-4	L4TG FASTING	mg/dL		0.06	0.3	1.095	2.16	3.575	3.55	0.6	0.93	0.965	1.635	3.99	1.39	2.58	2.5	0.8	1.26	0	0.94	0	0.68	1.685	3.59	2.33	1.64	0.655	1.065	0.785	0.88	1.38	4.12	2.555	5.4	3.395	4.085	0.07	4.96	2.94	1.01	3.84	3.32	7.04	5.6	3.09667	3.38333	2.74	1.755
LDL Subfractions, Triglycerides, LDL-4	L4TG POSTPRANDIAL	mg/dL		0	0	3.25	1.955	3.955	1.565	0.63	0.61	0.16	1.36	2.65	1.16	2.02	2.275	0.88	1.51	0.385	1.02	0	0.72	1.5	4.175	2.315	1.835	0.78	0.59	0.42	0.176667	1.605	4.4375	3.02	6.56	4.16	3.755	1.62	4.53	3.13	1.91	3.83	3.685	6.79	5.59667	4.98	3.85	2.715	0.96
LDL Subfractions, Triglycerides, LDL-5	L5TG FASTING	mg/dL		0.44	0.42	0.57	1.405	3.38	3.195	0.525	0.91	1.475	1.32	2.945	0.58	2.68	1.64	1.09	0.61	0.86	1.04	0.1	1.51	1.575	3.97	2.17	1.49	0.72	0.9	1.23	0.92	1.02	4.925	2.63	7.815	3.39	4.445	1.01	4.145	3.255	1.38	3.475	3.915	5.58	5.57	2.2	2.42333	2.175	1.87
LDL Subfractions, Triglycerides, LDL-5	L5TG POSTPRANDIAL	mg/dL		0.05	0.385	1.55	1.185	3.47	1.79	0.66	0.44	1.48	1.485	2.15	0.57	2.13	1.59	1.54	1.1	0.825	1.27	0.17	1.52	1.48	4.08	2.29	1.78	0.826667	0.756667	0.95	0.606667	1.16	4.3575	2.86	8.645	3.895	3.935	1.03	3.515	3.42	1.78333	3.38667	3.975	5.7	5.39333	3.37	3.12	2.3	1.44
LDL Subfractions, Triglycerides, LDL-6	L6TG FASTING	mg/dL		3.78	2.96	1.545	2.42	3.62	1.68	2.49	3.06	3.39	2.25	2.8	2.215	3.24	2.09	4.05	2.07	3.3	3.01	3.5	4.53	3.435	4.235	2.79667	2.67	2.36	2.605	3.49	2.915	2.035	5.735	3.125	8.525	3.035	7.465	3.975	4.985	6.19	2.43	6.085	6.08	4.49	5.94	4.74	5.24	6.225	3.49
LDL Subfractions, Triglycerides, LDL-6	L6TG POSTPRANDIAL	mg/dL		3.53	3.235	1.75	1.03	2.615	0	2.79	2.02	4.255	2.64	1.995	2.02	3.2	2.015	4.4	2.15	3.085	3.09	3.47	4.57	3.355	3.83	3.245	3.375	2.29333	3.30333	3.57	3.86333	2.145	4.535	3.11	8.49	2.905	6.83	3.78	5.085	6.3	2.43333	6.40333	6.4	4.33	5.75	4.14	4.68	6.67	3.065
LDL Subfractions, Cholesterol, LDL-1	L1CH FASTING	mg/dL		18.08	17.835	38.62	40.125	26.25	42.095	17.7	19.81	23.635	19.975	32.99	37.445	19.56	25.74	26.25	28.08	12.63	13.7	1.18	16.77	20.42	19.26	21.85	19.255	19.39	21.345	10.995	24.27	18.6	20.16	15.355	23.59	14.155	18.68	12.865	27.16	15.265	11	22.27	13.93	52.1133	13.545	35.5967	30.09	16.995	11.815
LDL Subfractions, Cholesterol, LDL-1	L1CH POSTPRANDIAL	mg/dL		23.44	17.07	29.815	37.245	29.49	41.485	20.9	22.08	23.765	20.5	34.01	34.11	15.46	24.78	24.53	26.11	9.795	14.74	4.73	14.96	18.625	19.915	19.5	19.64	17.3633	17.0033	9.065	19.06	16.79	21.9775	17.095	25.115	15.805	19.695	23.79	28.04	14.3	11.95	22.82	15.715	43.15	18.0067	43.375	24.645	16.985	11.8
LDL Subfractions, Cholesterol, LDL-2	L2CH FASTING	mg/dL		22.48	19.37	35.78	34.67	20.92	18.26	21.515	21.33	21.015	15.795	27.335	29.845	17.13	24.77	31.34	24.77	6.65	16.96	16.59	16.48	27.145	11.185	15.4633	13.44	21.97	25.935	10.14	22.945	19.43	18.465	8.78	13.755	5.495	15.285	2.675	18.28	20.06	5.595	19.64	12.55	31.3633	11.445	31.1033	23.6533	19.5	12.16
LDL Subfractions, Cholesterol, LDL-2	L2CH POSTPRANDIAL	mg/dL		34.09	22.08	34.955	49.69	15.525	30.82	27.32	28.13	23.415	19.18	32.125	32.7	20.28	25.17	32.45	22.05	8.535	16.65	19.11	15.83	28.17	13.54	16.495	14.295	21.2167	25.8233	11.535	23.5067	18.775	19.83	11.025	12.42	6.625	15.76	7.97	23.465	19.855	7.58333	19.75	11.835	25.82	15.06	38.065	20.04	20.52	12.37
LDL Subfractions, Cholesterol, LDL-3	L3CH FASTING	mg/dL		14.6	15.685	32.665	33.885	25.34	22.08	17.125	17.74	17.11	17.575	32.24	34.78	18.29	24.86	25.19	25.99	10.06	11.93	12.08	9.48	22.095	11.255	15.2567	15.33	15.255	21.8	8.525	18.985	19.54	12.265	10.68	22.47	6.135	10.445	0	28.795	8.47	0	13.235	12.055	40.4333	11.445	35.5167	21.99	7.53	8.6
LDL Subfractions, Cholesterol, LDL-3	L3CH POSTPRANDIAL	mg/dL		12.93	14.63	40.375	38.09	20.805	21.185	19.69	19.04	14.705	18.46	31.17	34.88	18.17	23.725	24.34	22.8	11.715	10.51	11.28	8.88	21.56	14.935	17.24	15.925	15.79	20.1933	9.92	18.7867	19.72	17.035	13.78	27.515	10.035	10.45	5.82	32.365	8.89	3.81667	14.26	13.205	39.46	13.3967	44.565	19.415	7.98	7.285
LDL Subfractions, Cholesterol, LDL-4	L4CH FASTING	mg/dL		1.49	6.28	20.995	24.63	20.99	22.385	8.87	9.46	10.8	13.27	29.39	27.11	13.61	21.47	12.52	19.7	5.33	4.88	6.24	0	11.765	15.165	16.16	16.785	7.21	14.64	7.6	11.7	16.115	12.955	10.895	30.485	9.085	5.315	0	29.88	0	0	8.78	16.785	42.8633	15.23	30.6333	17.82	0	8.04
LDL Subfractions, Cholesterol, LDL-4	L4CH POSTPRANDIAL	mg/dL		0	0	34.075	21.135	21.495	7.22	7.25	5.55	3.625	9.74	22.61	25.13	12.14	19.725	12.77	18.14	7.745	2.99	3.21	0	11.12	18.185	16.455	17.245	7.50333	13.6733	6.605	11.4133	17.87	16.8125	13.75	36.015	12.54	4.565	0	30.56	0	2.60333	8.61	16.26	41.22	13.4	40.395	15.945	0	1.235
LDL Subfractions, Cholesterol, LDL-5	L5CH FASTING	mg/dL		3.39	5.095	10.825	13.1	11.945	15	7.39	7.55	11.775	9.62	17.69	10.685	13.6	13.66	11.62	10	6.84	5.74	14.38	4.58	10.945	21.88	14.6133	13.98	6.52	12.435	11.22	9.165	11.56	25.365	10.825	45.9	13.965	15.93	5.83	22.015	5.75	3.765	14.15	26.77	29.8233	22.36	19.8667	13.1767	0	11.735
LDL Subfractions, Cholesterol, LDL-5	L5CH POSTPRANDIAL	mg/dL		0	1.74	9.205	9.895	11.93	4.495	4.51	1.71	8.29	7	14.21	10.615	13.04	13.135	16.21	10.61	7.86	3.88	11.69	6.49	11.605	19.4	13.93	14.955	6.07667	14.88	9.97	11.8	10.79	20.68	11.425	45.515	13.27	12.485	0	20.605	7.725	5.87667	11.6667	22.495	28.31	18.5633	24.02	13.075	0.22	5.36
LDL Subfractions, Cholesterol, LDL-6	L6CH FASTING	mg/dL		19.9	16.84	16.51	16.74	12.165	15.68	15.335	17.69	21.135	13.835	15.325	16.5	16.75	11.14	24.78	12.69	19.39	13.36	22.24	23.28	19.17	27.395	16.3133	17.13	13.045	17.095	18.72	17.425	13.72	28.925	15.52	56.22	14.905	31.88	21.185	24.205	20.67	10.48	24.13	31.44	18.8533	19.635	21.8733	15.7367	14.185	16.355
LDL Subfractions, Cholesterol, LDL-6	L6CH POSTPRANDIAL	mg/dL		16.12	20.285	4.545	4.1	9.81	8.335	14.17	8.22	27.06	16.65	16.245	17.155	16.52	11.795	27.79	13.06	16.655	12.82	22.2	23.47	19.39	22.94	17.28	19.645	12.55	21.2433	18.79	23.42	10.64	19.255	13.47	55.25	12.09	28.26	9.83	22.005	20.72	8.32	20.2567	26.59	18	18.4433	19.925	15.005	16.065	15.835
LDL Subfractions, Free Cholesterol, LDL-1	L1FC FASTING	mg/dL		5.96	5.505	11.87	11.965	7.495	12.77	5.17	6.08	7.22	6.055	9.835	11.24	6.89	7.39	8.07	7.97	4.77	4.56	0.98	6.11	6.555	6.01	6.82333	6.31	6.095	6.565	3.625	7.675	5.81	6.88	4.43	8.425	4.875	6.685	3.94	8.245	5.76	3.365	7.68	5.265	16.01	5.91	10.5433	9.7	6.55	3.915
LDL Subfractions, Free Cholesterol, LDL-1	L1FC POSTPRANDIAL	mg/dL		7.05	5.23	8.765	11.42	8.13	12.42	6.2	6.57	6.745	6.075	10.225	10.395	5.48	6.975	7.49	7.27	3.72	4.64	1.51	5.35	5.745	5.94	5.93	6.135	5.4	5.35333	3.055	6.39333	5.1	7.4775	5.41	9.265	5.865	6.8	7.3	8.525	5.655	4.47667	8.04	6.215	13.51	7.00333	12.74	8.065	6.825	3.965
LDL Subfractions, Free Cholesterol, LDL-2	L2FC FASTING	mg/dL		7.19	6.155	11.055	10.745	5.455	6	6.22	6.74	6.34	4.555	8.295	9.565	6.11	7.49	9.65	7.36	3.26	5.89	6.19	6.11	8.48	4.16	4.93333	4.545	6.92	8.12	3.56	7.61	6.39	6.1	2.465	4.82	2.375	5.335	1.27	5.855	6.85	1.965	6.885	4.78	9.92	4.555	9.52	8.08333	7.265	4.185
LDL Subfractions, Free Cholesterol, LDL-2	L2FC POSTPRANDIAL	mg/dL		9.99	6.7	10.455	14.79	3.86	8.97	7.85	8.18	6.975	5.53	9.545	10.365	7.04	7.33	10.05	6.58	3.73	5.29	6.16	5.58	8.665	4.59	5.045	4.9	6.62667	8.13	3.965	7.9	5.965	6.5025	3.605	4.6	2.895	5.25	3.65	7.295	6.825	3.16667	6.98333	4.845	8.19	5.80333	11.5	6.815	7.895	3.67
LDL Subfractions, Free Cholesterol, LDL-3	L3FC FASTING	mg/dL		5.52	5.42	10.21	10.5	6.63	7.6	5.29	6.27	5.425	4.985	9.455	10.94	6.28	7.2	8.14	7.42	4.34	4.88	4.89	4.73	7.31	4.515	4.69	5.205	5.285	6.795	3.005	6.775	6.525	4.205	3.82	6.99	3.06	4.11	0.765	9.025	3.75	0.585	5.17	3.965	12.5233	4.325	10.92	7.66667	4.445	3.36
LDL Subfractions, Free Cholesterol, LDL-3	L3FC POSTPRANDIAL	mg/dL		4.8	5.47	11.935	10.81	5.36	6.43	5.77	6	4.78	5.645	8.59	11.07	6.53	6.845	7.56	6.69	4.955	4.12	4.06	4.12	7.05	5.31	5.245	5.48	5.56667	6.3	3.57	6.82667	6.315	5.51	4.7	8.93	4.29	4.105	3.65	9.97	3.745	2.04	5.46333	4.7	12.14	5.19	13.12	6.895	4.525	2.935
LDL Subfractions, Free Cholesterol, LDL-4	L4FC FASTING	mg/dL		2.01	2.88	6.725	7.495	5.21	6.58	3.195	3.7	3.74	4.555	8.23	8.22	4.48	5.97	4.8	5.76	2.53	2.58	3.49	1.47	4.45	4.77	4.75333	5.155	2.87	4.885	2.77	4.435	5.03	4.255	3.185	8.345	3.13	2.86	0.465	8.69	0.62	0.165	4.185	5.33	12.4133	4.96	9.41333	6.29667	0.335	3.12
LDL Subfractions, Free Cholesterol, LDL-4	L4FC POSTPRANDIAL	mg/dL		0	1.44	8.66	6.29	4.805	1.94	2.36	2.19	1.63	3.525	6.195	7.705	4.19	5.525	4.73	5.3	3.24	1.79	2.23	1.65	4.155	5.275	4.755	5.41	3	4.79667	2.695	4.58	4.95	5.0725	3.965	9.775	3.88	2.635	1.26	9.065	1.07	1.76333	4.04667	5.42	11.66	4.73667	11.685	5.535	0.49	1.345
LDL Subfractions, Free Cholesterol, LDL-5	L5FC FASTING	mg/dL		1.83	2.14	3.785	4.155	2.375	4.615	2.615	3.06	3.145	2.98	5.02	3.635	4.64	3.97	3.98	3.21	2.35	2.56	4.77	2.57	4.11	5.875	4.19333	4.66	2.36	4.075	3.29	3.165	3.775	6.705	3.03	11.09	3.79	4.97	1.505	6.72	2.225	1.135	4.77	7.215	9.39	6.58	6.58	4.91667	1.33	3.53
LDL Subfractions, Free Cholesterol, LDL-5	L5FC POSTPRANDIAL	mg/dL		0	1.135	2.325	2.665	2.54	0.2	1.55	1.01	1.64	1.985	3.245	3.385	4.34	3.795	4.55	3.14	2.91	1.81	3.45	2.81	3.96	5.145	3.905	4.705	2.34667	4.58	3.13	3.92667	3.1	5.9275	3.49	11.55	4	4.075	0.39	6.395	2.82	2.61333	4.06333	6.685	8.38	5.58	7.495	4.26	1.64	1.805
LDL Subfractions, Free Cholesterol, LDL-6	L6FC FASTING	mg/dL		5.8	4.99	5.165	4.45	2.415	4.055	4.76	5.04	5.66	4.52	3.995	4.785	5.3	3.14	6.69	3.86	5.27	4	6.92	6.96	5.72	7.255	4.44	5.405	3.975	5.235	5.225	4.985	4.245	6.885	3.66	12.46	3.475	7.94	4.825	5.83	5.785	2.97	6.38	7.88	4.96333	4.985	6.14333	4.34667	4.34	4.465
LDL Subfractions, Free Cholesterol, LDL-6	L6FC POSTPRANDIAL	mg/dL		6.27	6.295	1.795	2.455	2.7	5.315	4.2	3.24	7.24	5.255	5.365	5.34	5.09	3.735	7.09	3.75	4.915	4.28	6.32	6.88	5.67	7.055	4.8	5.88	3.83667	6.41667	5.45	6.84333	3.47	4.9075	3.36	12.89	3.375	7.04	2.57	5.545	5.815	3.23667	5.39667	6.86	4.53	4.76667	5.8	3.715	4.85	5.17
LDL Subfractions, Phospholipids, LDL-1	L1PL FASTING	mg/dL		10.77	10.425	20.705	21.65	14.675	22.935	10.095	11.22	13.515	11.75	18.32	20.005	11.67	14.53	14.09	15.2	7.97	8.38	1.28	10.01	11.59	11.95	12.79	11.445	11.115	11.895	6.885	13.78	10.795	12.29	9.555	12.105	9.395	12.11	8.305	15.625	10.57	7.56	14.035	9.135	28.9933	10.01	19.4867	18.1633	12.76	7.69
LDL Subfractions, Phospholipids, LDL-1	L1PL POSTPRANDIAL	mg/dL		13.52	9.96	16.21	20.205	16.805	22.805	11.94	12.57	13.5	12	18.67	18.09	9.44	13.945	12.88	14.2	6.5	9.08	3.15	8.99	10.56	12.68	11.47	11.455	10.0467	9.44	5.775	10.8233	9.78	13.3775	10.525	13.015	10.535	12.67	15.19	15.975	10.1	8.45	14.53	10.485	24.16	12.38	23.455	15.185	12.745	7.92
LDL Subfractions, Phospholipids, LDL-2	L2PL FASTING	mg/dL		12.31	10.67	19.14	18.645	11.805	10.78	11.64	11.65	11.28	8.78	15.165	16.36	9.9	13.55	16.57	13.35	4.71	9.5	8.69	9.37	14.555	7.075	8.92333	7.84	11.955	13.865	6.06	12.75	10.87	10.7	5.635	8.13	4.19	9.19	2.35	10.96	11.555	3.735	11.3	7.305	18.2233	7.75	17.1033	13.84	11.7	7.075
LDL Subfractions, Phospholipids, LDL-2	L2PL POSTPRANDIAL	mg/dL		17.41	11.81	18.77	25.725	9.15	16.48	14.6	14.98	12.105	10.34	17.185	17.585	11.24	13.615	16.97	11.98	5.485	9.26	10.02	8.92	14.98	8.295	9.34	8.34	11.5433	13.54	6.595	12.77	10.425	11.455	6.74	7.615	4.86	9.405	6.14	13.535	11.445	4.80667	11.7367	7.49	15.56	9.57667	20.77	12.045	12.25	7.185
LDL Subfractions, Phospholipids, LDL-3	L3PL FASTING	mg/dL		8.32	8.715	17.235	17.87	13.66	12.325	9.36	9.7	9.195	9.42	17.37	18.3	10.35	13.56	13.32	13.68	5.97	6.99	6.25	5.82	11.92	7.265	8.81333	8.8	8.595	11.765	5.305	10.66	10.85	7.875	6.545	12.045	4.51	6.895	0.525	15.775	6.125	0.795	8.135	7.045	22.4467	7.89	19.1367	13.02	6.03	5.405
LDL Subfractions, Phospholipids, LDL-3	L3PL POSTPRANDIAL	mg/dL		7.19	7.95	20.975	19.965	11.525	11.715	10.78	10.45	7.75	9.77	16.52	18.195	10.22	12.94	12.74	12.1	6.82	6.34	6	5.45	11.585	9.165	9.69	9.13	8.82	10.7667	5.795	10.31	10.85	10.3025	8.185	14.695	6.515	6.885	4.77	17.49	6.335	3.07333	9.03333	8.18	21.79	8.88	23.895	11.745	6.17	4.745
LDL Subfractions, Phospholipids, LDL-4	L4PL FASTING	mg/dL		1.59	4.06	11.2	13.1	11.815	12.63	5.165	5.49	6.125	7.865	15.945	14.45	7.89	11.74	6.88	10.63	3.7	3.25	3.39	0	6.665	9.08	9.1	9.46	4.275	7.99	4.65	6.765	9.015	7.805	6.67	16.23	5.975	4.245	0.115	16.79	0	0	5.765	9.435	23.7733	9.51	16.6167	10.3433	0	4.94
LDL Subfractions, Phospholipids, LDL-4	L4PL POSTPRANDIAL	mg/dL		0	0.575	17.53	10.505	12.075	4.105	4.26	3.26	2.22	5.835	12.095	13.175	6.95	10.725	6.82	9.85	4.895	2.27	2.01	0.61	6.255	10.51	9.165	9.62	4.47	7.27333	3.975	6.3	9.72	9.8025	8.175	19.36	7.825	3.805	0.89	16.9	0.51	2.47	5.88	9.615	22.77	8.49	21.685	9.54	0	1.69
LDL Subfractions, Phospholipids, LDL-5	L5PL FASTING	mg/dL		2.45	3.3	6.17	7.245	7.345	8.42	4.435	4.45	6.47	5.47	10.01	5.925	7.95	7.89	6.37	5.59	4.21	3.88	7.52	3.18	6.34	12.32	8.20333	7.76	4.12	6.96	6.39	5.42	6.745	14.15	6.565	24.065	8.215	9.17	3.49	12.135	4.505	2.775	8.12	14.285	16.3567	13.14	10.8267	7.76667	0.99	6.79
LDL Subfractions, Phospholipids, LDL-5	L5PL POSTPRANDIAL	mg/dL		0	1.745	5.965	6.035	7.3	3.52	3.29	1.8	4.945	4.345	8.315	6.055	7.69	7.55	8.65	5.93	4.79	3.06	6.15	4.03	6.63	11.28	7.94	8.25	3.95667	8.00667	5.7	6.58667	6.445	11.95	6.985	24.175	8.07	7.445	0	11.38	5.525	3.93	7.26	12.51	15.77	11.25	13.235	8.025	1.69	3.905
LDL Subfractions, Phospholipids, LDL-6	L6PL FASTING	mg/dL		12.21	10.375	10.645	10.27	7.625	9.345	9.405	10.59	12.265	8.695	9.435	10.105	10.54	7.19	14.33	7.58	11.58	8.88	11.8	13.97	11.61	15.605	9.68	10.35	8.53	10.145	10.755	11.05	8.56	16.615	8.85	29.08	8.325	17.77	11.655	13.92	12.99	6.495	13.815	17.4	12.1567	12.78	13.0067	10.2333	9.63	9.87
LDL Subfractions, Phospholipids, LDL-6	L6PL POSTPRANDIAL	mg/dL		10.91	11.93	4.64	4.05	6.685	6.82	8.99	6.37	15.745	10.09	10.245	10.415	10.23	7.475	15.71	7.61	10.025	8.63	11.93	13.94	11.465	13.83	10.16	11.565	8.18333	12.05	10.595	13.8967	7.07	11.915	8.025	28.77	7.165	15.85	6.75	12.96	13.24	5.92333	12.5967	15.84	11.8	12.1	12.255	9.785	10.64	9.955
LDL Subfractions, Apo-B, LDL-1	L1AB FASTING	mg/dL		10.37	9.63	18.52	19.615	13.12	21.26	9.045	10.19	12.805	11.27	17.135	18.62	10.86	13.46	13.09	13.8	6.36	7.22	0.82	9.2	10.82	11.425	11.83	10.15	10.04	10.615	6.055	12.47	9.32	12.29	9.01	12.885	9.22	13.415	8.215	15.88	11.155	7.205	14.63	8.805	27.44	9.955	18.0667	17.4733	13.9	7.205
LDL Subfractions, Apo-B, LDL-1	L1AB POSTPRANDIAL	mg/dL		13.15	8.995	13.645	18.41	14.81	20.115	10.26	11.27	12.52	11.325	16.765	16.42	8.51	12.845	11.87	13.01	5.155	7.71	2.19	8.26	9.715	12.135	10.59	10.575	8.89333	8.58667	5.08	9.67	8.285	13.2375	9.975	13.405	9.96	13.915	14.88	16.16	10.715	7.86333	15.08	9.88	22.84	12.6567	22.485	14.955	13.855	7.085
LDL Subfractions, Apo-B, LDL-2	L2AB FASTING	mg/dL		11.73	10.015	18.09	17.765	11.81	10.5	11.22	10.95	11.175	8.74	15.02	15.86	9.55	13.66	15.64	13.1	2.7	8.61	8.12	8.04	14.095	7.46	8.74333	7.245	11.37	13.45	5.445	11.7	10.2	10.83	5.975	9.03	4.78	9.71	2.46	11.11	11.655	4.23	12.01	7.52	17.71	7.575	16.1367	13.7467	12.44	7.015
LDL Subfractions, Apo-B, LDL-2	L2AB POSTPRANDIAL	mg/dL		17.77	11.315	17.15	25.77	8.89	15.7	13.84	14.56	11.785	10.3	16.625	17.09	10.83	13.84	16.18	12.02	3.925	8.5	9.31	7.87	14.66	8.775	9.28	7.93	11.0067	13.42	6.025	11.6633	9.67	11.6	7.095	8.095	4.925	10.08	5.55	13.67	11.515	5.04667	11.9367	6.985	14.55	9.88	20.43	12.23	12.905	7.12
LDL Subfractions, Apo-B, LDL-3	L3AB FASTING	mg/dL		8.34	8.76	17.2	18.32	14.475	13.02	9.27	9.6	9.93	10.89	18.51	18.7	10.88	14.22	13.62	14.25	5.23	6.68	6	5.48	12.415	7.675	9.32	8.745	8.535	11.85	5.02	10.395	10.59	9.17	7.08	14.31	5.43	8.5	0.68	17.54	7.085	1.38	9.565	7.925	24.4567	9.31	19.8733	13.96	7.2	5.735
LDL Subfractions, Apo-B, LDL-3	L3AB POSTPRANDIAL	mg/dL		7.07	7.955	20.33	20.42	11.715	11.445	10.3	10.22	8.295	11.145	17.145	18.375	10.37	13.37	12.99	12.57	6.18	5.9	5.37	5.19	11.785	9.655	10.275	9.225	8.67333	10.9667	5.605	9.81667	10.325	11.7375	9.01	16.97	7.255	8.425	4.96	19.36	7.435	3.68	10.43	8.88	23.78	10.7133	25.71	13.085	7.505	5.09
LDL Subfractions, Apo-B, LDL-4	L4AB FASTING	mg/dL		0.78	3.685	11.3	13.88	13.645	14.585	4.9	5.25	6.665	9.015	18.185	15.49	10.13	13.35	6.77	11.4	3.1	2.82	2.15	0	7.19	10.595	10.5267	10.445	4.28	8.29	4.61	6.65	9.32	10.245	7.625	21.035	7.245	5.715	0	19.875	0	0.12	6.785	11.22	28.0433	12.45	17.6867	11.7633	0	5.44
LDL Subfractions, Apo-B, LDL-4	L4AB POSTPRANDIAL	mg/dL		0	0	18.825	12.18	14.255	5.005	3.69	3	2.155	6.3	13.625	13.805	8.19	12.195	6.8	10.73	4.375	1.88	0.49	0	6.435	12.91	10.545	10.76	4.28333	7.59	3.705	5.75333	10.185	12.53	9.67	24.55	9.285	5.055	0.17	19.705	1.18	3.4	7.08333	11.47	26.9	11.63	24.775	11.18	0	1.375
LDL Subfractions, Apo-B, LDL-5	L5AB FASTING	mg/dL		2.68	3.68	6.345	8.2	8.475	10.85	4.92	5.27	8.205	7.39	11.935	6.44	10.14	9.32	7.76	6.57	4.31	4.08	9.13	4.04	7.895	15.975	10.3633	9.715	4.37	8.22	7.74	5.935	7.405	18.95	8.05	32.51	10.845	13.605	4.765	16.135	6.335	3.85	11.73	19.225	21.9333	17.655	13.41	10.1467	2.205	8.55
LDL Subfractions, Apo-B, LDL-5	L5AB POSTPRANDIAL	mg/dL		0	1.4	3.825	5.325	8.32	2.365	2.76	1.03	5.94	5.31	8.89	6	9.22	8.75	10.69	7.08	4.895	2.87	7.56	5.26	7.915	14.105	9.705	10.405	4.01	9.68667	6.765	7.26667	6.55	15.72	8.75	32.545	10.335	11.115	0	14.96	7.745	5.63333	9.99333	16.72	20.46	15.1733	16.39	10.3	3.11	4.465
LDL Subfractions, Apo-B, LDL-6	L6AB FASTING	mg/dL		16.28	13.235	12.815	12.53	12.45	13.055	12.77	14.06	16.845	10.74	11.625	13.21	13.88	8.82	19.07	9.98	14.35	10.3	16.26	17.95	15.235	23.36	12.79	13.57	10.33	13.31	14.335	13.48	10.385	22.69	13.94	45.915	12.65	26.065	17.265	19.93	17.185	9.48	20.135	25.025	15.7533	16.04	17.2933	13.6567	13.735	13.14
LDL Subfractions, Apo-B, LDL-6	L6AB POSTPRANDIAL	mg/dL		16.96	17.205	3.695	4.655	10.415	8.78	11.72	8.04	22.315	13.555	12.335	14.37	13.34	10.215	21.32	11.18	12.34	11.24	16.93	18.42	15.605	20.555	14.05	15.77	10.3133	16.56	14.485	17.8667	8.155	15.0525	11.71	45.21	10.325	23.57	9.59	18.285	17.01	7.49667	17.31	21.76	15.01	15.25	14.675	13.205	15.055	14.045
HDL Subfractions, Triglycerides, HDL-1	H1TG FASTING	mg/dL		2.3	2.005	4.085	4.07	8.58	6.46	1.855	2.03	2.995	3.61	5.11	2.96	1.98	1.67	3.27	3.01	1.14	2.91	1.13	4.17	3.285	6.765	1.25333	1.505	2.365	1.62	0.205	3.775	1.255	1.79	3.09	2.98	4.39	3.995	2.425	2.4	5.2	5.13	7.43	3.53	5.71667	3.97	3.92667	2.05	2.31	4.9
HDL Subfractions, Triglycerides, HDL-1	H1TG POSTPRANDIAL	mg/dL		6.97	3.805	5.355	6.535	8.03	7.615	1.93	3.18	5.185	4.805	6.15	3.265	1.17	2.235	3.93	3.72	0.55	5.15	1.23	4.59	3.105	7.36	1.965	1.71	2.73333	1.11667	0.505	2.60667	2.19	2.1725	3	4	4.9	3.945	0.98	2.93	4.83	4.66	6	2.595	6.07	4.76	4.365	3.37	2.48	6.035
HDL Subfractions, Triglycerides, HDL-2	H2TG FASTING	mg/dL		0.95	1.095	1.69	1.405	3.81	2.9	0.81	0.74	1.62	2.41	2.285	1.345	0.78	1.29	0.98	1.45	0.26	1.1	0.73	1.14	1.165	3.355	1.13	1	1.01	0.915	0.55	1.46	0.795	1.485	1.74	1.525	2.555	1.795	1.505	1.765	2.26	2.84	3.26	2.185	3.66	2.485	1.89333	1.58667	1.055	2.375
HDL Subfractions, Triglycerides, HDL-2	H2TG POSTPRANDIAL	mg/dL		2.8	1.745	2.33	2.78	3.72	3.595	0.82	1.29	2.625	2.655	2.925	1.58	0.51	1.535	1.44	1.83	0.25	1.93	0.68	1.48	1.26	3.67	1.27	1.12	1.11333	0.8	0.45	1.01333	1.365	1.72	1.76	1.78	2.64	1.745	0.82	2.125	2.21	2.66333	2.74	1.99	3.68	2.54	2.03	2.255	1.11	2.765
HDL Subfractions, Triglycerides, HDL-3	H3TG FASTING	mg/dL		1.03	1.42	1.845	1.475	3.64	3.05	1.06	0.88	2.05	2.615	2.445	1.875	1.24	1.86	0.65	1.77	0.56	1.07	0.41	0.92	1.05	3.66	1.56333	1.425	1.095	1.175	0.965	1.405	1.285	1.605	2.16	1.845	2.595	1.59	1.86	1.9	1.935	2.855	2.575	2.3	3.25333	2.235	1.49	1.54	1.4	2.095
HDL Subfractions, Triglycerides, HDL-3	H3TG POSTPRANDIAL	mg/dL		2.65	1.935	1.795	2.68	3.605	3.385	1.01	1.38	2.955	2.85	2.645	1.935	1.04	2.075	0.91	2.15	0.595	1.85	0.39	1.13	1.22	3.92	1.79	1.535	1.22667	1.03333	0.77	0.986667	1.585	1.9025	2.295	2.185	2.735	1.64	1.28	2.065	1.835	2.82333	2.05	1.98	3.11	2.51667	1.885	2.265	1.37	2.575
HDL Subfractions, Triglycerides, HDL-4	H4TG FASTING	mg/dL		1.36	2.12	2.455	2.42	4.725	4.2	2.31	1.97	2.7	2.62	2.91	3.215	2.33	3	0.9	3.51	2.09	1.95	1.68	1.27	1.45	4.665	2.44	3.08	1.69	2.205	2.145	1.755	2.84	1.91	3.985	3.54	3.91	1.81	3.5	2.325	1.985	3.58	2.61	3.575	3.63	2.865	2.53	2.73667	3.07	2.68
HDL Subfractions, Triglycerides, HDL-4	H4TG POSTPRANDIAL	mg/dL		2.24	2.375	2.24	2.645	4.795	4.32	2	2.29	3.38	2.995	2.82	3.03	2.54	3.13	0.67	3.72	2.24	2.68	1.75	1.31	1.59	4.585	2.8	2.715	1.99667	1.84	2.225	1.49667	2.87	2.5175	4.12	4.26	4.195	1.89	2.52	2.405	1.78	3.66	2.22333	3.09	3.71	3.01333	1.79	3.28	2.855	3.5
HDL Subfractions, Cholesterol, HDL-1	H1CH FASTING	mg/dL		28.76	23.715	36.275	33.145	23.395	24.51	19.475	22.74	22.575	19.57	27.555	25.47	21.81	13.75	34.71	16.92	23.87	26.53	15.66	37.25	28.93	20.965	12.8967	14.065	24.94	19.535	12.3	33.425	17.06	17.165	7.21	14.795	7.97	22.245	11.665	15.34	28.815	13.315	27.52	17.22	23.32	18.38	25.59	13.0867	15.075	21.59
HDL Subfractions, Cholesterol, HDL-1	H1CH POSTPRANDIAL	mg/dL		38.93	27.445	34.495	37.085	22.815	30.47	22.93	24.76	28.305	22.7	32.91	26.135	19.48	14.36	36.21	15.57	19.92	29.03	15.9	35.52	27.04	22.24	14.105	15.345	24.47	19.2367	13.045	33.3167	17.13	15.87	8.18	16.03	10.58	20.915	9.22	16.89	28.55	14.3833	26.6033	16.085	24.25	20.6967	31.375	13.375	17.09	21.96
HDL Subfractions, Cholesterol, HDL-2	H2CH FASTING	mg/dL		11.81	11.02	14.595	13.025	8.885	10.51	8.015	9.76	10.06	10.025	11.34	12.765	9.35	8.88	12.63	7.91	8.96	10.7	7.74	12.32	11.085	10.9	7.17333	8.27	10.485	9.385	6.575	13.665	9	7.605	4.37	4.475	4.565	7.735	5.25	10	9.44	6.545	10.5	8.925	15.75	9.285	12.8067	9.12	5.195	9.715
HDL Subfractions, Cholesterol, HDL-2	H2CH POSTPRANDIAL	mg/dL		14.16	11.83	14.795	15.205	9.68	12.43	8.91	10.15	12.155	10.195	12.95	13.37	8.72	9.055	13.93	7.81	8.62	10.53	8.12	12.16	11.25	11.375	6.925	9.245	10.3233	9.18	5.815	13.64	9.33	7.2875	4.845	4.605	4.93	7.035	6.76	11.05	9.65	7.71667	10.29	10.205	15.29	9.13	13.75	8.8	5.93	8.35
HDL Subfractions, Cholesterol, HDL-3	H3CH FASTING	mg/dL		12.44	12.825	15.775	14.135	8.825	12.1	9.525	10.96	11.615	10.765	12.625	16.695	12.59	11.99	11.74	10.44	12.52	10.73	7.68	11.78	10.935	12.43	9.98	11.77	11.2	11.245	9.44	14.49	12.225	7.6	6.325	5.565	5.18	6.885	7.325	11.915	7.275	6.56	7.76	9.72	16.1133	8.845	13.12	10.9533	6.835	8.895
HDL Subfractions, Cholesterol, HDL-3	H3CH POSTPRANDIAL	mg/dL		11.51	12.025	14.24	13.465	10.04	10.36	10.07	10.28	12.125	10.12	12.21	16.155	11.43	11.585	11.86	9.89	11.85	10.04	7.9	11.14	10.91	12.755	9.575	12.47	10.9533	10.71	8.135	14.4167	11.645	7.9725	7.325	6.53	6	6.545	10.33	12.31	7.525	8.65667	8.11	11.5	14.95	8.93	14.285	9.84	7.325	7.58
HDL Subfractions, Cholesterol, HDL-4	H4CH FASTING	mg/dL		20.86	21.82	22.94	24.005	11.055	18.435	20.88	22.43	20.09	11.75	17.1	30.015	23.07	21.51	19.82	23.41	26.63	18.18	23.84	18.42	17.83	18.515	18.9333	25.465	19.355	22.255	21.305	22.89	25.24	13.165	14.22	15.86	12.115	11.76	19.445	15.97	8.585	10.805	11.045	19.215	15.4533	11.805	20.8533	20.13	17.8	14.99
HDL Subfractions, Cholesterol, HDL-4	H4CH POSTPRANDIAL	mg/dL		14.43	16.64	21.205	17.425	13.94	13.54	19.38	19.34	15.835	9.57	14.36	27.09	24.03	20.33	17.88	21.25	25.685	15.12	25.05	16.98	17.92	17.815	18.495	25.01	18.48	22.5433	21.405	25.2367	24.32	12.4925	14.865	15.46	12.765	11.3	19.33	15.69	8.635	13.44	11.1933	18.735	12.53	11.3867	17.365	15.5	18.165	10.41
HDL Subfractions, Free Cholesterol, HDL-1	H1FC FASTING	mg/dL		6.18	5.49	8.7	8.035	6.33	5.895	4.655	5.55	3.63	3.275	6.93	6.455	7.02	4.37	8.53	4.43	6.18	7.2	5.27	9.09	7.55	5.2	2.97333	3.66	6.53	5.4	3.35	8.21	4.935	4.025	1.94	4.595	1.475	3.805	1.6	4.26	6.045	2.81	5.395	3.815	6.84667	4.6	7.31667	3.45	2.465	5.145
HDL Subfractions, Free Cholesterol, HDL-1	H1FC POSTPRANDIAL	mg/dL		7.21	6.365	9.58	8.195	6.08	6.165	5.83	5.67	4.99	3.895	8.095	7.245	6.39	4.415	9.26	4.16	5.83	7.67	4.21	8.78	7.19	5.225	3.23	4.15	6.48333	5.49667	3.54	8.53	5.18	4.195	2.23	5.315	2.09	3.345	1.12	4.81	6.06	3.38	5.67	4.11	6.89	4.67667	8.965	2.94	3.065	5.19
HDL Subfractions, Free Cholesterol, HDL-2	H2FC FASTING	mg/dL		2.51	2.61	3.185	2.875	2.1	2.425	1.75	2.23	1.9	2.2	2.73	2.98	3.33	2.48	2.85	1.93	2.55	2.69	1.9	3.16	2.795	2.305	1.88	2.195	2.625	2.39	1.845	3.17	2.32	1.775	0.85	1.29	0.765	1.665	0.825	2.725	1.985	1.405	1.97	2.06	4.06	2.42	3.07	2.22667	1.065	2.11
HDL Subfractions, Free Cholesterol, HDL-2	H2FC POSTPRANDIAL	mg/dL		2.06	2.39	3.16	2.6	2.23	1.47	2.04	1.96	2.045	1.83	2.69	3.01	2.71	2.295	3.16	1.77	2.455	2.54	1.54	3.06	2.645	2.2	1.65	2.405	2.46667	2.34	1.54	3.16	2.32	2.005	1.28	1.595	0.99	1.41	1.61	2.935	2.185	2.13333	2.19	2.72	3.81	2.27	3.655	1.865	1.355	1.585
HDL Subfractions, Free Cholesterol, HDL-3	H3FC FASTING	mg/dL		2.48	2.81	3.44	2.895	1.84	2.46	1.94	2.25	2.15	2.005	2.695	3.72	3.18	2.76	2.52	2.33	2.54	2.23	2.2	2.65	2.395	2.535	1.79333	2.545	2.34	2.515	1.95	3.015	2.785	1.22	0.985	1.09	0.675	1.335	1.125	2.435	1.33	0.94	1.395	1.96	3.35	1.315	2.92333	1.80667	1.155	1.64
HDL Subfractions, Free Cholesterol, HDL-3	H3FC POSTPRANDIAL	mg/dL		1.72	2.62	2.865	2.08	2.15	1.305	2.04	1.84	2.205	1.78	2.435	3.66	2.98	2.6	2.52	2.08	2.705	2.1	1.69	2.44	2.415	2.415	1.685	2.63	2.27333	2.55	1.755	3.31667	2.625	1.605	1.345	1.555	1.085	1.15	1.24	2.555	1.42	1.65667	1.39	2.055	2.96	1.26333	3.505	1.375	1.285	1.335
HDL Subfractions, Free Cholesterol, HDL-4	H4FC FASTING	mg/dL		3.68	4.24	4.655	4.28	1.79	3.81	3.65	4.14	3.29	2.32	3.295	6.34	4.75	4.09	3.42	4.46	4.54	3.38	4.56	3.57	3.405	3.605	3.02	5.14	3.275	4.2	3.58	3.965	4.91	1.235	2.61	3.03	1.895	2.085	2.935	4.105	1.11	1.345	2.05	3.69	4.46333	1.705	4.99333	4.00667	3.29	2.54
HDL Subfractions, Free Cholesterol, HDL-4	H4FC POSTPRANDIAL	mg/dL		1.59	3.205	3.92	2.06	2.655	1.725	3.14	2.94	2.23	1.66	2.43	5.68	4.78	3.885	2.67	3.93	4.955	2.88	3.93	3.15	3.245	3.345	2.93	4.74	3.21333	4.19333	3.665	4.74	4.53	1.9525	3.23	3.96	2.5	1.89	3.54	4.15	1.225	2.81333	1.97333	3.915	3.92	1.48	4.085	2.895	3.305	1.73
HDL Subfractions, Phospholipids, HDL-1	H1PL FASTING	mg/dL		34.03	28.865	42.01	37.535	33.055	30.4	22.79	26.06	24.915	23.595	34.015	28.425	28.76	17.87	39.66	18.8	27.12	32.9	14.45	44.39	34.75	27.915	15.0333	16.71	30.925	22.43	13.715	40.325	19.94	21.165	9.845	14.775	10.025	25.86	13.035	19.58	36.275	19.26	32.825	19.61	31.07	24.955	29.97	15.4833	17.755	27.82
HDL Subfractions, Phospholipids, HDL-1	H1PL POSTPRANDIAL	mg/dL		45.2	32.935	40.94	41.445	32.81	35.87	28.34	29.4	31.94	25.72	40.225	29.205	23.74	18.44	42.06	17.62	22.595	37.38	15.14	43.35	31.955	29.835	15.865	17.99	29.8467	21.3667	13.12	38.2767	20.45	20.6	11.29	15.84	12.08	24.27	11.03	21.385	36.245	20.56	32.7367	20.18	32.84	27.3933	37.845	17.07	19.925	29.115
HDL Subfractions, Phospholipids, HDL-2	H2PL FASTING	mg/dL		18.06	17.19	21.175	18.305	16.015	16.155	11.81	13.65	15.685	16.48	17.995	18.695	15.01	14.3	17.54	11.24	13.33	15.57	7.87	17.73	15.92	18.17	11.3367	12.555	15.845	13.265	9.905	20.615	13.185	12.59	7.735	6.265	7.425	12.645	8.82	16.31	15.89	11.4	15.585	13.055	24.73	15.53	18.4067	14.0933	9.515	14.95
HDL Subfractions, Phospholipids, HDL-2	H2PL POSTPRANDIAL	mg/dL		21.37	18.175	20.9	21.31	17.275	19.27	13.86	14.84	19.465	16.35	20.435	19.14	12.97	14.37	19.28	11.19	12.495	16.24	9.12	17.77	15.81	19.595	10.9	13.92	15.27	12.7033	7.94	19.4833	13.685	12.555	8.57	6.145	7.62	11.895	11.48	17.565	16.225	12.64	16.3133	15.745	24.44	15.6367	21.115	14.475	10.33	14.075
HDL Subfractions, Phospholipids, HDL-3	H3PL FASTING	mg/dL		20.27	20.82	23.94	20.655	15.34	19.04	14.91	16.36	19.315	17.96	20.285	25.745	20.42	19.47	17.1	15.52	18.25	16.25	7.55	17.92	16.44	20.955	16.2733	18.665	17.855	16.76	14.8	22.68	18.615	13.71	10.515	8.775	8.295	12.91	12.49	19	14.045	11.63	12.57	15.005	24.7333	15.43	18.5533	16.6833	12.635	14.315
HDL Subfractions, Phospholipids, HDL-3	H3PL POSTPRANDIAL	mg/dL		20.38	19.115	21.085	21.23	18.005	17.75	16.37	16.7	20.74	16.51	19.755	24.175	17.63	18.87	16.94	14.75	17.04	15.96	9.1	17.13	16.01	22.505	15.615	19.7	16.94	15.7867	11.89	21.71	17.96	14.46	12.385	9.76	9.41	12.48	16.49	19.055	14.59	14.6133	14.0067	18.02	23.08	16.1767	22.29	16.025	13.225	13
HDL Subfractions, Phospholipids, HDL-4	H4PL FASTING	mg/dL		28.56	29.93	32.225	31.05	20.285	27.455	27.78	28.53	27.02	18.115	25.72	40.3	32.47	30.5	24.82	29.98	33.83	24.72	22.72	24.56	23.63	28.51	26.76	34.28	26.925	28.74	28.055	31.29	33.36	20.26	21.57	22.085	16.99	17.295	26.315	24.16	15.4	17.05	15.06	24.91	25.7467	19.775	27.58	27.7267	25.05	20.79
HDL Subfractions, Phospholipids, HDL-4	H4PL POSTPRANDIAL	mg/dL		21.92	23.855	29.925	24.405	25.215	22.65	27.88	26.96	23.085	14.965	22.695	36.67	31.66	29.255	21.85	27.53	32.47	22.76	25.22	22.93	23.1	28.975	26.06	33.39	25.54	28.0733	26.225	32.7333	32.435	20.6225	22.795	22.6	18.03	17.135	27.07	23.205	15.705	20.39	17.2567	26.53	22.32	19.4167	25.795	23.29	24.935	18.1
HDL Subfractions, Apo-A1, HDL-1	H1A1 FASTING	mg/dL		41.97	34.305	53.015	47.615	45.77	39.785	28.315	33.52	27.175	23.64	42.635	31.505	37.3	21.03	52.24	21.34	28.53	45.3	22.01	59.22	47.085	37.29	15.5667	18.155	41.725	28.4	13.885	52.445	23.97	28.08	10.375	19.04	13.43	29.65	12.565	16.66	48.275	27.985	44.37	23.105	32.7167	31.26	33.2167	12.5967	17.97	39.07
HDL Subfractions, Apo-A1, HDL-1	H1A1 POSTPRANDIAL	mg/dL		61.37	42.925	55	57.255	44.86	48.545	36.86	39.47	37.85	28.565	52.44	36.325	32.31	22.695	58.12	21.43	24.025	52.31	21.76	58.88	44.05	39.165	16.625	20.145	40.4167	28.0533	13.51	49.66	25.575	25.805	11.67	18.815	14.755	27.525	2.42	19.325	47.93	28.0067	42.11	20.255	34.07	35.2367	45.525	16.66	21.105	41.05
HDL Subfractions, Apo-A1, HDL-2	H2A1 FASTING	mg/dL		22.7	21.965	26.965	24.41	23.02	20.97	17.31	18.49	19.98	17.055	23.635	23.65	24.17	19.7	22.47	15.98	22.48	20.79	11.78	24.28	21.145	26.05	15.91	18.65	21.425	18.45	15.1	28.275	19.98	16.98	11.225	7.775	10.26	15.64	12.49	17.395	19.81	14.47	17.895	16.66	25.2867	19.245	21.4867	17.0667	15.56	18.88
HDL Subfractions, Apo-A1, HDL-2	H2A1 POSTPRANDIAL	mg/dL		25.03	21.98	25.39	24.88	24.495	20.685	20.35	19.12	24.12	17.2	24.39	23.115	21.04	19.18	23.53	15.39	20.155	22.67	13.49	23.84	20.655	27.765	15.735	19.845	20.5767	17.44	12.965	26.4333	19.755	16.5075	11.755	8.2	11.115	14.95	15.43	17.46	20.055	15.8633	18.9167	18.315	23.52	19.86	25.61	16.04	16.275	18.88
HDL Subfractions, Apo-A1, HDL-3	H3A1 FASTING	mg/dL		30.41	31.56	38.17	33.905	29.12	31.29	23.205	25.6	30.22	27.455	32.56	41.585	30.18	30.56	26.85	25.58	29.78	25.75	16.25	26.2	24.935	33.86	24.6067	29.065	27.63	26.425	22.62	36.285	29.82	19.68	18.535	14.455	16.235	17.765	20.57	29.86	20.34	19.145	20.85	23.72	40.5033	23.565	32.3133	29.1067	20.415	23.87
HDL Subfractions, Apo-A1, HDL-3	H3A1 POSTPRANDIAL	mg/dL		29.94	30.07	37.29	34.175	30.49	29.65	25.25	25.48	34.065	26.865	32.805	40.485	27.61	29.395	27.25	24.95	28.275	25.42	17.09	25.33	24.65	35.81	23.95	30.625	26.6633	25.0633	19.265	34.66	29.85	21.56	20.6	16.115	17.345	17.7	26.9	30.96	20.755	22.13	23.58	28.305	38.6	24.6267	35.47	27.635	21.225	22.475
HDL Subfractions, Apo-A1, HDL-4	H4A1 FASTING	mg/dL		68.61	72.89	80.76	83.74	60.075	77.71	70.33	74.9	70.485	46.65	68.515	104.605	79.26	76.28	66.69	83.27	88.43	64.2	77.97	63	61.465	77.41	69.07	89.775	67.27	75.935	72.42	80.955	86.36	52.54	58.76	67.08	57.27	46.41	71.805	59.075	39.4	50.535	51.385	71.045	67.6667	52.795	77.0133	74.99	63.95	61.36
HDL Subfractions, Apo-A1, HDL-4	H4A1 POSTPRANDIAL	mg/dL		50.71	60.09	78.09	62.73	65.385	59.01	66.25	65.68	59.89	42.2	60.295	96.67	81.36	72.535	61.52	78.23	84.615	58.38	78.93	59.84	60.535	75.69	68.13	88.085	64.88	75.9967	72.2	85.29	85.035	52.715	61.55	68.725	58.86	45.81	66.28	59.385	39.34	57.3333	52.13	69.305	59.66	53.25	68.695	64.31	64.835	51.49
HDL Subfractions, Apo-A2, HDL-1	H1A2 FASTING	mg/dL		3.88	3.615	4.63	4.24	5.245	3.23	2.43	2.84	2.765	2.745	4.51	2.8	4.51	2.61	4.68	1.88	3.09	4.07	1.09	5.49	4.45	4.115	1.39333	1.535	3.74	2.54	1.305	4.795	2.23	2.59	0.865	1.655	0.49	2.975	0.66	2.645	4.4	2.255	3.455	2.545	3.93	3.3	3.19333	0.733333	1.185	3.34
HDL Subfractions, Apo-A2, HDL-1	H1A2 POSTPRANDIAL	mg/dL		5.31	4.09	4.98	4.72	5.205	3.31	3.62	3.26	4.355	3.02	5.135	2.945	3.43	2.575	5.43	1.82	2.5	4.95	1.42	5.51	4.19	4.34	1.62	1.86	3.62667	2.33667	0.995	4.33667	2.4	2.525	1.225	1.925	0.77	2.53	0.19	2.795	4.525	2.59	3.26333	2.585	4.3	3.53333	4.72	1.27	1.56	3.26
HDL Subfractions, Apo-A2, HDL-2	H2A2 FASTING	mg/dL		3.95	4.32	4.795	4.39	4.77	3.845	2.5	3.11	4.27	4.55	5.065	4.42	4.72	4.25	4.15	3.02	3.39	3.58	1.06	4.47	4.06	5.005	3.22	3.315	3.765	3.39	2.65	4.71	3.3	3.055	1.695	1.885	1.18	3.47	1.555	4.27	3.805	2.74	3.275	3.79	5.65333	3.71	3.88667	2.16	1.07	3.4
HDL Subfractions, Apo-A2, HDL-2	H2A2 POSTPRANDIAL	mg/dL		4.78	4.49	5.03	4.555	5.2	3.87	3.64	3.15	6.23	4.76	5.63	4.395	3.6	4.01	4.75	2.87	2.81	4.03	1.49	4.41	3.885	5.46	3.2	3.695	3.60333	3.05	1.91	4.22333	3.43	3.2375	2.415	2.47	1.735	3.03	1.91	4.35	4.065	3.60667	3.04333	4.125	5.64	3.85667	5.5	2.515	1.465	3.095
HDL Subfractions, Apo-A2, HDL-3	H3A2 FASTING	mg/dL		6.45	7.68	7.96	7.495	6.68	6.875	5.05	5.7	7.665	8.32	8.15	9.04	8.23	8.14	5.99	6.57	6.75	5.81	3.69	6.32	6.16	8.26	6.4	6.68	6.13	6.45	5.815	7.41	6.87	5	4.17	3.93	3.11	4.75	4.175	7.72	4.65	4.86	4.225	6.86	9.78333	5.935	6.63	4.98333	3	5.22
HDL Subfractions, Apo-A2, HDL-3	H3A2 POSTPRANDIAL	mg/dL		7.18	7.465	7.705	8.13	7.795	6.89	5.7	5.67	9.46	8.155	8.37	8.71	7.13	7.96	6.52	6.39	6.355	5.95	3.98	6.11	6.425	9	6.585	7.425	6.14667	6.13	4.86	7.14	6.79	5.4525	5.155	4.89	3.975	4.265	5.07	7.855	4.875	6.43333	3.87	7.275	9.35	6.19	8.615	5.215	3.45	4.395
HDL Subfractions, Apo-A2, HDL-4	H4A2 FASTING	mg/dL		17.18	19.96	17.475	19.765	12.455	17.275	18.27	19.61	19.075	13.37	15.295	26.175	23.22	21.18	16.58	22.86	25.01	15.66	22.36	15.95	15.68	18.925	18.17	23.64	16.85	20.345	20.525	18.915	22.695	12.7	14.485	16.505	12.425	11.105	18.67	15.925	6.905	12.55	8.805	18.82	15.48	11.43	18.1567	16.9133	14.47	13.895
HDL Subfractions, Apo-A2, HDL-4	H4A2 POSTPRANDIAL	mg/dL		11.39	15.64	14.3	12.49	14.72	11.03	16.49	15.86	17.05	11.205	12.375	23.21	22.75	19.945	15.47	21.16	23.52	13.44	23.55	14.95	15.97	17.975	18.215	23.87	16.2433	20.54	20.465	20.4867	21.56	11.9325	15.295	16.765	12.705	10.26	18.03	15.52	7.04	14.89	8.06	17.82	13.14	11.11	15.395	13.475	14.965	9.915
[truncated: 22 more columns]
