# Supplementary material for: Lipoprofiling Assessed by NMR Spectroscopy in Patients with Acute Coronary Syndromes: Is There a Need for Fasting Prior to Sampling?
Source: Diagnostics (Basel). 2022 Jul 10;12(7):1675. doi: 10.3390/diagnostics12071675 (PMC9319954; doi:10.3390/diagnostics12071675)
Supplement: Supplementary file 1 [file diagnostics-12-01675-s001.zip › Supplementary-3-Table-S2.xlsx]

## Sheet: Sheet1
Table S2. Comparison NMR versus classical analytical methods.
			Sample01	Sample02	Sample03	Sample04	Sample05	Sample06	Sample07	Sample08	Sample09	Sample10	Sample11	Sample12	Sample13	Sample14	Sample16	Sample17	Sample19	Sample20	Sample21
NMR liporpofiling	UNITS
Total Plasma Triglycerides, TPTG, Jeun	mg/dL		55.59	80.83	56.14	107.63	48.49	49.23	28.82	40.37	50.37	137.285	71.1033	65.035	49.84	46.84	99.03	87.735	91.41	214.22	104.03
Total Plasma Triglycerides, TPTG, Food	mg/dL		56.18	98.755	66.24	122.09	43.99	93.81	32.74	49.23	56.815	175.595	107.79	75.395	59.3367	90.265	118.2	160.685	123.605	153.36	224.48
Total Plasma Cholesterol, TPCH, Jeun	mg/dL		184.24	198.57	222.34	206.26	149.87	143.97	121.54	161.02	186.08	199.12	171.367	175.84	162.27	173.77	222.73	177.72	121.9	280.92	204.91
Total Plasma Cholesterol, TPCH, Food	mg/dL		171.41	194.79	234.4	198.43	141.09	144.08	125.09	159.06	182.29	195.365	170.1	181.86	156.89	174.29	218.8	180.655	142.555	298.84	228.34
LDL Cholesterol, LDCH, Jeun	mg/dL		99.1	121.76	131.61	121.18	61.09	67.66	75.57	69.86	111.98	106.865	99.4533	97.24	83.82	99.96	132.575	99.5	59.85	182.42	139.18
LDL Cholesterol, LDCH, Food	mg/dL		96.3	117.965	138.39	112.77	62.325	62.21	73.78	69.92	110.585	109.435	100.39	102.995	80.9533	94.925	128.565	102.97	78.765	202.75	151.26
HDL Cholesterol, HDCH, Jeun	mg/dL		67.1	57.43	80.32	58.7	69.42	68.31	58.09	80.17	70.04	63.87	49.6933	59.975	68.295	64.315	47.535	55.085	32.84	43.13	40.67
HDL Cholesterol, HDCH, Food	mg/dL		64.83	56.815	82.66	55.06	64.86	66.33	60.7	77	69.045	65.445	49.13	63.22	65.8767	64.01	45.705	51.98	37.655	51.5	40.67
Hospital Laboratory
Lab-TG Jeun	mg/dL		62	78	60	119	44	48	47	42	60	103	84	47	60	52	130	105	110	222	105
Lab-TG Food	mg/dL		57	98	69	128	41	92	59	53	62	112	97	90	72	66	131	121	118	160	213
Lab-CHO Jeun	mg/dL		168	172	210	196	129	133	109	133	163	149	166	131	139	144	266	155	227	258	186
Lab-CHO Food	mg/dL		154	178	208	185	127	134	109	149	155	146	167	136	136	146	283	169	234	266	199
Lab-LDL Jeun	mg/dL		90.6	107.4	117	115	58.2	58.4	56.6	48.6	97	90	81	55	90	51	166	130	145	172.6	131
Lab-LDL Food	mg/dL		84.6	107.4	114.2	107.4	52.8	53.6	51.2	52.4	88	55	80	57	95	52	165	114	148	186	121.4
Lab-HDL Jeun	mg/dL		65	49	81	57	62	65	43	76	62	57	60	60	67	80	55	33	60	41	34
Lab-HDL Food	mg/dL		58	51	80	52	66	62	46	86	50	106	73	61	70	89	51	40	58	48	35
